# Supplementary material for: Influence of Virtual Reality Illusions on Balance Performance and Immersive User Experience in Young Adults: A Within-Subject Experimental Study
Source: JMIR Serious Games. 2025 Jun 27;13:e70376. doi: 10.2196/70376 (PMC12226963; doi:10.2196/70376)
Supplement: Multimedia Appendix 1 [file games-v13-e70376-s001.zip]

Archive with 49 entries (39 files):
- Multimedia Appendix/
- Multimedia Appendix/Data Files/
- Multimedia Appendix/Data Files/Questionnaire_Data/
- Multimedia Appendix/Data Files/Questionnaire_Data/VRSQ/
- Multimedia Appendix/Data Files/Questionnaire_Data/VRSQ/Virtual_Reality_Sickness_Questionnaire.xlsx
- Multimedia Appendix/Data Files/Questionnaire_Data/VRSQ/VRSQ_Paper.pdf
- Multimedia Appendix/Data Files/Questionnaire_Data/VRSQ/desktop.ini
- Multimedia Appendix/Data Files/Questionnaire_Data/UEQ/
- Multimedia Appendix/Data Files/Questionnaire_Data/UEQ/User Experience Questionnaire (UEQ).xlsx
- Multimedia Appendix/Data Files/Questionnaire_Data/UEQ/Data_Analysis_Tools/
- Multimedia Appendix/Data Files/Questionnaire_Data/UEQ/Data_Analysis_Tools/UEQ_Data_Analysis_Tool_Version12.xlsx
- Multimedia Appendix/Data Files/Questionnaire_Data/UEQ/Data_Analysis_Tools/desktop.ini
- Multimedia Appendix/Data Files/Questionnaire_Data/UEQ/desktop.ini
- Multimedia Appendix/Data Files/Questionnaire_Data/SUS/
- Multimedia Appendix/Data Files/Questionnaire_Data/SUS/Slater-Usoh-Steed_Qestionnaire.xlsx
- Multimedia Appendix/Data Files/Questionnaire_Data/SUS/desktop.ini
- Multimedia Appendix/Data Files/Questionnaire_Data/NASA_TLX/
- Multimedia Appendix/Data Files/Questionnaire_Data/NASA_TLX/NASA Task Load Index.xlsx
- Multimedia Appendix/Data Files/Questionnaire_Data/NASA_TLX/desktop.ini
- Multimedia Appendix/Data Files/Questionnaire_Data/desktop.ini
- Multimedia Appendix/Data Files/Directionality/
- Multimedia Appendix/Data Files/Directionality/CoP_Data_All_Directional_Means_test0.csv
- Multimedia Appendix/Data Files/Directionality/CoP_Data_All_Directional_Means_test1.csv
- Multimedia Appendix/Data Files/Directionality/CoP_Data_All_Directional_Means_test5.csv
- Multimedia Appendix/Data Files/Directionality/CoP_Data_All_Directional_Means_test3.csv
- Multimedia Appendix/Data Files/Directionality/CoP_Data_All_Directional_Means_test2.csv
- Multimedia Appendix/Data Files/Directionality/CoP_Data_All_Directional_Means_test4.csv
- Multimedia Appendix/Data Files/Directionality/CoP_Data_All_Directional_Means_test6.csv
- Multimedia Appendix/Data Files/Directionality/CoP_Data_All_Directional_Means_test7.csv
- Multimedia Appendix/Data Files/Directionality/CoP_Data_All_Directional_Means_test8.csv
- Multimedia Appendix/Data Files/Directionality/desktop.ini
- Multimedia Appendix/Data Files/CoP_Data_All_fields.csv
- Multimedia Appendix/Data Files/ALL_CoP_n_Perform_Data_New.csv
- Multimedia Appendix/Data Files/desktop.ini
- Multimedia Appendix/Codes/
- Multimedia Appendix/Codes/Stats_of_Directional_Tendency.Rmd
- Multimedia Appendix/Codes/Directional_Tendency.Rmd
- Multimedia Appendix/Codes/State_Comparisons.Rmd
- Multimedia Appendix/Codes/LME_Abs_Mean.Rmd
- Multimedia Appendix/Codes/LME_Abs_Max.Rmd
- Multimedia Appendix/Codes/Stats_of_Directional_Tendency.html
- Multimedia Appendix/Codes/State_Comparisons.html
- Multimedia Appendix/Codes/LME_Abs_Mean.html
- Multimedia Appendix/Codes/LME_Abs_Max.html
- Multimedia Appendix/Codes/Directional_Tendency.html
- Multimedia Appendix/Codes/Performance_n_CoP_Stat.html
- Multimedia Appendix/Codes/Performance_n_CoP_Stat.Rmd
- Multimedia Appendix/Codes/desktop.ini
- Multimedia Appendix/desktop.ini
