# Supplementary material for: Influence of Virtual Reality Illusions on Balance Performance and Immersive User Experience in Young Adults: A Within-Subject Experimental Study
Source: JMIR Serious Games. 2025 Jun 27;13:e70376. doi: 10.2196/70376 (PMC12226963; doi:10.2196/70376)
Supplement: Multimedia Appendix 1 [file games-v13-e70376-s001.zip › Multimedia Appendix/Data Files/Questionnaire_Data/VRSQ/Virtual_Reality_Sickness_Questionnaire.xlsx]

## Sheet: DATA
Q1	Q2_1	Q2_2	Q2_3	Q2_4	Q2_5	Q2_6	Q2_7	Q2_8	Q2_9
Participant Number	General Discomfort	Fatigue	Eyestrain	Difficulty Focusing	Headache	Fullness of Head	Blurred Vision	Dizziness (Eyes Closed)	Vertigo
PS1M04	Slight	Slight	Moderate	Moderate	Slight	Slight	Slight	None	None
PS1M05	Slight	Slight	Slight	Slight	None	None	Slight	None	None
PS1M06	None	None	None	None	None	None	None	None	None
PS1F07	None	Moderate	Slight	Slight	None	Slight	Moderate	None	None
PS1F08	Slight	None	Slight	None	None	None	None	None	None
PS1M10	None	None	Slight	None	None	None	None	None	None
PS1F11	None	None	None	None	None	None	None	None	None
PS1M12	None	None	Slight	Slight	None	Slight	None	None	None
PS1F03	None	None	Slight	Slight	None	None	None	None	None
PS1F09	Moderate	None	Slight	None	None	Moderate	None	None	None
PS1M13	None	None	Slight	None	None	None	None	None	None
PS1M14	Slight	Slight	Moderate	Slight	None	None	None	None	None
PS1M15	None	None	None	None	Slight	None	None	None	None
PS1M16	None	None	None	None	None	None	None	None	None
PS1F17	None	None	Slight	None	None	None	None	Slight	None
PS1F18	Slight	None	Moderate	Slight	None	Slight	None	None	None

## Sheet: Conversion
Participant Number	General Discomfort	Fatigue	Eyestrain	Difficulty Focusing	Headache	Fullness of Head	Blurred Vision	Dizziness (Eyes Closed)	Vertigo
PS1M04	1	1	2	2	1	1	1	0	0
PS1M05	1	1	1	1	0	0	1	0	0
PS1M06	0	0	0	0	0	0	0	0	0
PS1F07	0	2	1	1	0	1	2	0	0
PS1F08	1	0	1	0	0	0	0	0	0
PS1M10	0	0	1	0	0	0	0	0	0
PS1F11	0	0	0	0	0	0	0	0	0
PS1M12	0	0	1	1	0	1	0	0	0
PS1F03	0	0	1	1	0	0	0	0	0
PS1F09	2	0	1	0	0	2	0	0	0
PS1M13	0	0	1	0	0	0	0	0	0
PS1M14	1	1	2	1	0	0	0	0	0
PS1M15	0	0	0	0	1	0	0	0	0
PS1M16	0	0	0	0	0	0	0	0	0
PS1F17	0	0	1	0	0	0	0	1	0
PS1F18	1	0	2	1	0	1	0	0	0
Participant Number	Occulomotor	Disorientation	Overall Score
PS1M04	0.5	0.2	0.35
PS1M05	0.333333	0.0666667	0.2
PS1M06	0	0	0
PS1F07	0.333333	0.2	0.266667
PS1F08	0.166667	0	0.0833333
PS1M10	0.0833333	0	0.0416667
PS1F11	0	0	0
PS1M12	0.166667	0.0666667	0.116667
PS1F03	0.166667	0	0.0833333
PS1F09	0.25	0.133333	0.191667
PS1M13	0.0833333	0	0.0416667
PS1M14	0.416667	0	0.208333
PS1M15	0	0.0666667	0.0333333
PS1M16	0	0	0
PS1F17	0.0833333	0.0666667	0.075
PS1F18	0.333333	0.0666667	0.2
Symptom	None	Slight	Moderate	Severe
General Discomfort	10	3	3	0
Fatigue	12	9	1	0
Eyestrain	4	6	0	0
Difficulty Focusing	9	2	1	0
Headache	14	4	1	0
Fullness of Head	11	2	0	0
Blurred Vision	13	1	0	0
Dizziness (Eyes Closed)	15	0	0	0
Vertigo	16	0	0	0

## Sheet: Sheet1
Slight	Slight	Moderate	Moderate	Slight	Slight	Slight	None	None
Slight	Slight	Slight	Slight	None	None	Slight	None	None
None	None	None	None	None	None	None	None	None
None	Moderate	Slight	Slight	None	Slight	Moderate	None	None
Slight	None	Slight	None	None	None	None	None	None
None	None	Slight	None	None	None	None	None	None
None	None	None	None	None	None	None	None	None
None	None	Slight	Slight	None	Slight	None	None	None
None	None	Slight	Slight	None	None	None	None	None
Moderate	None	Slight	None	None	Moderate	None	None	None
None	None	Slight	None	None	None	None	None	None
Slight	Slight	Moderate	Slight	None	None	None	None	None
None	None	None	None	Slight	None	None	None	None
None	None	None	None	None	None	None	None	None
None	None	Slight	None	None	None	None	Slight	None
Slight	None	Moderate	Slight	None	Slight	None	None	None
10
General Discomfort
Fatigue
Eyestrain
Difficulty Focusing
Headache
Fullness of Head
Blurred Vision
Dizziness (Eyes Closed)
Vertigo
