# Supplementary material for: Influence of Virtual Reality Illusions on Balance Performance and Immersive User Experience in Young Adults: A Within-Subject Experimental Study
Source: JMIR Serious Games. 2025 Jun 27;13:e70376. doi: 10.2196/70376 (PMC12226963; doi:10.2196/70376)
Supplement: Multimedia Appendix 1 [file games-v13-e70376-s001.zip › Multimedia Appendix/Data Files/Questionnaire_Data/UEQ/User Experience Questionnaire (UEQ).xlsx]

## Sheet: Sheet0
Participant Number	Annoying - Enjoyable	Not Understandable - Understandable	Creative - Dull	Easy to learn - Difficult to learn	Valuable - Inferiror	Boring - Exciting	Not Interesting - Interesting	Unpredictable - Predictable	Fast - Slow	Inventive - Conventional	Obstructive - Supportive	Good - Bad	Complicated - Easy	Unlikeable - Pleasing	Leading Edge - Usual	Unpleasant - Pleasant	Secure - Not Secure	Motivating - Demotivating	Meets Expectations -Doesn't Meet Expectations	Inefficient - Efficient	Clear - Confusing	Impractical - Practical	Organized - Cluttered	Attractive - Unattractive	Friendly - Unfriendly	Conservative - Innovative
PS1F03	7	7	2	1	3	7	7	5	3	2	6	2	7	7	4	7	2	2	3	7	2	7	2	2	2	6
PS1F07	6	5	2	1	1	6	6	5	5	3	6	2	6	6	5	6	1	4	2	4	2	6	1	1	1	6
PS1F08	6	6	3	2	3	5	5	3	4	5	4	2	5	5	2	5	3	3	3	5	2	5	2	3	3	3
PS1F11	6	7	2	1	2	7	7	6	2	2	6	1	7	6	6	7	1	1	2	6	1	7	1	1	1	6
PS1F17	6	7	4	2	2	4	4	4	4	4	4	2	7	7	4	7	2	3	3	7	3	7	1	2	1	4
PS1F18	6	7	1	2	1	6	7	2	4	4	4	1	5	6	5	5	4	3	4	4	4	2	1	2	1	5
PS1M04	5	6	3	2	2	5	5	4	3	4	5	2	5	5	3	6	2	3	3	5	2	6	2	3	2	5
PS1M05	5	5	3	4	3	6	6	4	3	4	5	2	5	5	5	5	2	3	3	5	2	5	2	3	3	3
PS1M06	7	7	3	1	3	5	5	6	3	3	5	1	7	6	2	7	2	2	1	6	1	4	2	1	1	5
PS1M10	5	5	5	2	4	5	5	4	4	5	5	3	5	5	4	6	2	4	4	4	3	5	3	3	2	4
PS1M12	6	7	5	2	3	3	6	3	5	4	3	2	6	5	5	6	2	2	4	6	1	6	2	2	2	6
PS1M13	7	7	1	1	1	6	7	6	3	1	6	1	6	7	6	7	2	1	1	7	1	7	1	1	1	6
PS1M14	6	7	2	2	2	4	4	6	4	4	3	3	7	4	3	4	2	3	4	5	1	5	2	2	2	5
PS1M15	6	6	2	2	2	6	6	4	4	2	5	2	5	5	5	6	2	2	2	6	2	6	2	2	3	6
PS1M16	5	6	4	2	4	4	6	3	5	3	3	4	6	5	4	6	2	2	2	2	5	3	2	2	2	4
