# Supplementary material for: Influence of Virtual Reality Illusions on Balance Performance and Immersive User Experience in Young Adults: A Within-Subject Experimental Study
Source: JMIR Serious Games. 2025 Jun 27;13:e70376. doi: 10.2196/70376 (PMC12226963; doi:10.2196/70376)
Supplement: Multimedia Appendix 1 [file games-v13-e70376-s001.zip › Multimedia Appendix/Data Files/Questionnaire_Data/UEQ/Data_Analysis_Tools/UEQ_Data_Analysis_Tool_Version12.xlsx]

## Sheet: Read_First
Data Analysis Tool Author: Dr. Martin Schrepp
The goal of this tool is to make the analysis of UEQ (User Experience Questionnaire) data as easy as possible for you. You simply enter the data obtained from your respondents into the Data worksheet. The tool then automatically calculates all statistics necessary to interpret the results. In addition, several graphs are shown that you may want to use in your result presentations. Simply copy the…
Choose your Language:	English
Please Note: Changing the language will show the UEQ items and the UEQ dimensions in the selected language. All other texts will remain in English.
The tool contains the following work sheets: Data: Here you can enter the raw data of your evaluation. This is the only work sheet that you need to modify. Do not change the content of the other work sheets, you may destroy unintentionally some of the formulas in the cells! DT: The order of the items (i.e. if the positive term is left or right in an item) is randomized in the questionnaire to min…

## Sheet: Data
Please enter the data here! Use the item numbers in the printed questionnaire and the categories 1 (if the alternative on the extreme left is marked) to 7 (if the alternative on the extreme right is marked). Leave the cell empty if the person has not answered the item. Please do not enter a special caracter in such cases, since this would cause errors in the calculations. You can enter data for a…
Items
1	2	3	4	5	6	7	8	9	10	11	12	13	14	15	16	17	18	19	20	21	22	23	24	25	26
7	7	2	1	3	7	7	5	3	2	6	2	7	7	4	7	2	2	3	7	2	7	2	2	2	6
6	5	2	1	1	6	6	5	5	3	6	2	6	6	5	6	1	4	2	4	2	6	1	1	1	6
6	6	3	2	3	5	5	3	4	5	4	2	5	5	2	5	3	3	3	5	2	5	2	3	3	3
6	7	2	1	2	7	7	6	2	2	6	1	7	6	6	7	1	1	2	6	1	7	1	1	1	6
6	7	4	2	2	4	4	4	4	4	4	2	7	7	4	7	2	3	3	7	3	7	1	2	1	4
6	7	1	2	1	6	7	2	4	4	4	1	5	6	5	5	4	3	4	4	4	2	1	2	1	5
5	6	3	2	2	5	5	4	3	4	5	2	5	5	3	6	2	3	3	5	2	6	2	3	2	5
5	5	3	4	3	6	6	4	3	4	5	2	5	5	5	5	2	3	3	5	2	5	2	3	3	3
7	7	3	1	3	5	5	6	3	3	5	1	7	6	2	7	2	2	1	6	1	4	2	1	1	5
5	5	5	2	4	5	5	4	4	5	5	3	5	5	4	6	2	4	4	4	3	5	3	3	2	4
6	7	5	2	3	3	6	3	5	4	3	2	6	5	5	6	2	2	4	6	1	6	2	2	2	6
7	7	1	1	1	6	7	6	3	1	6	1	6	7	6	7	2	1	1	7	1	7	1	1	1	6
6	7	2	2	2	4	4	6	4	4	3	3	7	4	3	4	2	3	4	5	1	5	2	2	2	5
6	6	2	2	2	6	6	4	4	2	5	2	5	5	5	6	2	2	2	6	2	6	2	2	3	6
5	6	4	2	4	4	6	3	5	3	3	4	6	5	4	6	2	2	2	2	5	3	2	2	2	4

## Sheet: DT
Transformed Data The order of the positive and negative term for an item is randomized in the questionnaire. Per dimension half of the items start with the positive and half with the negative term. Here you can find the transformed values per item. You can use these values for example for own statistical calculations. The +3 represent the most positive and the -3 the most negative value.
Items																												Scale means per person
1	2	3	4	5	6	7	8	9	10	11	12	13	14	15	16	17	18	19	20	21	22	23	24	25	26			Attractiveness	Perspicuity	Efficiency	Dependability	Stimulation	Novelty
3	3	2	3	1	3	3	1	1	2	2	2	3	3	0	3	2	2	1	3	2	3	2	2	2	2			2.5	2.75	2.25	1.5	2.25	1.5
2	1	2	3	3	2	2	1	-1	1	2	2	2	2	1	2	3	0	2	0	2	2	3	3	3	2			2.33333	2	1	2	1.75	1.5
2	2	1	2	1	1	1	-1	0	-1	0	2	1	1	-2	1	1	1	1	1	2	1	2	1	1	-1			1.33333	1.75	1	0.25	1	-0.75
2	3	2	3	2	3	3	2	2	2	2	3	3	2	2	3	3	3	2	2	3	3	3	3	3	2			2.66667	3	2.5	2.25	2.75	2
2	3	0	2	2	0	0	0	0	0	0	2	3	3	0	3	2	1	1	3	1	3	3	2	3	0			2.5	2.25	2.25	0.75	0.75	0
2	3	3	2	3	2	3	-2	0	0	0	3	1	2	1	1	0	1	0	0	0	-2	3	2	3	1			2.16667	1.5	0.25	-0.5	2.25	1.25
1	2	1	2	2	1	1	0	1	0	1	2	1	1	-1	2	2	1	1	1	2	2	2	1	2	1			1.5	1.75	1.5	1	1.25	0.25
1	1	1	0	1	2	2	0	1	0	1	2	1	1	1	1	2	1	1	1	2	1	2	1	1	-1			1.16667	1	1.25	1	1.5	0.25
3	3	1	3	1	1	1	2	1	1	1	3	3	2	-2	3	2	2	3	2	3	0	2	3	3	1			2.83333	3	1.25	2	1.25	0.25
1	1	-1	2	0	1	1	0	0	-1	1	1	1	1	0	2	2	0	0	0	1	1	1	1	2	0			1.33333	1.25	0.5	0.75	0.5	-0.5
2	3	-1	2	1	-1	2	-1	-1	0	-1	2	2	1	1	2	2	2	0	2	3	2	2	2	2	2			1.83333	2.5	1.25	0	1	0.5
3	3	3	3	3	2	3	2	1	3	2	3	2	3	2	3	2	3	3	3	3	3	3	3	3	2			3	2.75	2.5	2.25	2.75	2.5
2	3	2	2	2	0	0	2	0	0	-1	1	3	0	-1	0	2	1	0	1	3	1	2	2	2	1			1.16667	2.75	1	0.75	0.75	0.5
2	2	2	2	2	2	2	0	0	2	1	2	1	1	1	2	2	2	2	2	2	2	2	2	1	2			1.66667	1.75	1.5	1.25	2	1.75
1	2	0	2	0	0	2	-1	-1	1	-1	0	2	1	0	2	2	2	2	-2	-1	-1	2	2	2	0			1.33333	1.25	-0.5	0.5	1	0.25

## Sheet: Results
Results You can interpret the means of the scales. The UEQ does not produce an overall score for the user experience (you need to use the KPI extension for this). Because of the construction of the questionnaire it does make no sense to built such an overall score (for example by calculating the mean over all scales), since this value can not be interpreted properly. The values for the single ite…
Item	Mean	Variance	Std. Dev.	No.	Left	Right	Scale			UEQ Scales (Mean and Variance)
1	1.93333	0.495238	0.703732	15	annoying	enjoyable	Attractiveness			Attractiveness	1.95556	0.418519
2	2.33333	0.666667	0.816497	15	not understandable	understandable	Perspicuity			Perspicuity	2.08333	0.46131
3	1.2	1.6	1.26491	15	creative	dull	Novelty			Efficiency	1.3	0.716071
4	2.2	0.6	0.774597	15	easy to learn	difficult to learn	Perspicuity			Dependability	1.05	0.689286
5	1.6	0.971429	0.985611	15	valuable	inferior	Stimulation			Stimulation	1.51667	0.539881
6	1.26667	1.35238	1.16292	15	boring	exciting	Stimulation			Novelty	0.75	0.892857
7	1.73333	1.06667	1.0328	15	not interesting	interesting	Stimulation
8	0.333333	1.66667	1.29099	15	unpredictable	predictable	Dependability
9	0.266667	0.780952	0.883715	15	fast	slow	Efficiency
10	0.666667	1.38095	1.17514	15	inventive	conventional	Novelty
11	0.666667	1.2381	1.1127	15	obstructive	supportive	Dependability
12	2	0.714286	0.845154	15	good	bad	Attractiveness
13	1.93333	0.780952	0.883715	15	complicated	easy	Perspicuity
14	1.6	0.828571	0.910259	15	unlikable	pleasing	Attractiveness
15	0.2	1.6	1.26491	15	usual	leading edge	Novelty
16	2	0.857143	0.92582	15	unpleasant	pleasant	Attractiveness
17	1.93333	0.495238	0.703732	15	secure	not secure	Dependability
18	1.46667	0.838095	0.915475	15	motivating	demotivating	Stimulation
19	1.26667	1.06667	1.0328	15	meets expectations	does not meet expectations	Dependability
20	1.26667	1.92381	1.38701	15	inefficient	efficient	Efficiency
21	1.86667	1.40952	1.18723	15	clear	confusing	Perspicuity
22	1.4	2.25714	1.50238	15	impractical	practical	Efficiency
23	2.26667	0.352381	0.593617	15	organized	cluttered	Efficiency
24	2	0.571429	0.755929	15	attractive	unattractive	Attractiveness
25	2.2	0.6	0.774597	15	friendly	unfriendly	Attractiveness
26	0.933333	1.20952	1.09978	15	conservative	innovative	Novelty
										Pragmatic and Hedonic Quality
										Attractiveness	1.95556
										Pragmatic Quality	1.47778
										Hedonic Quality	1.13333
										The scales of the UEQ can be grouped into pragmatic quality (Perspicuity, Efficiency, Dependability) and hedonic quality (Stimulation, Originality). Pragmatic quality describes task related quality aspects, hedonic quality the non-task related quality aspects. Below the mean of the three pragmatic and hedonic quality aspects is calculated.

## Sheet: Confidence_Intervals
Confidence intervals for items and scales Here the 5% confidence intervals for the scale means and the means of the single items are shown. The confidence interval is a measure for the precision of the estimation of the scale mean. The smaller the confidence interval is, the higher is the precision of the estimation and the more you can trust your results. The width of the confidence interval dep…
Confidence interval (p=0.05) per item								Confidence intervals (p=0.05) per scale
Item	Mean	Std. Dev.	N	Confidence	Confidence interval			Scale	Mean	Std. Dev.	N	Confidence	Confidence interval
1	1.93333	0.703732	15	0.356131	1.5772	2.28946		Attractiveness	1.95556	0.64693	15	0.327386	1.62817	2.28294
2	2.33333	0.816497	15	0.413197	1.92014	2.74653		Perspicuity	2.08333	0.679198	15	0.343715	1.73962	2.42705
3	1.2	1.26491	15	0.640122	0.559878	1.84012		Efficiency	1.3	0.84621	15	0.428233	0.871767	1.72823
4	2.2	0.774597	15	0.391993	1.80801	2.59199		Dependability	1.05	0.830232	15	0.420148	0.629852	1.47015
5	1.6	0.985611	15	0.498779	1.10122	2.09878		Stimulation	1.51667	0.734766	15	0.371836	1.14483	1.8885
6	1.26667	1.16292	15	0.588507	0.678159	1.85517		Novelty	0.75	0.944911	15	0.478182	0.271818	1.22818
7	1.73333	1.0328	15	0.522657	1.21068	2.25599
8	0.333333	1.29099	15	0.653321	-0.319988	0.986655
9	0.266667	0.883715	15	0.447213	-0.180547	0.71388
10	0.666667	1.17514	15	0.594692	0.0719751	1.26136
11	0.666667	1.1127	15	0.563092	0.103574	1.22976
12	2	0.845154	15	0.427699	1.5723	2.4277
13	1.93333	0.883715	15	0.447213	1.48612	2.38055
14	1.6	0.910259	15	0.460646	1.13935	2.06065
15	0.2	1.26491	15	0.640122	-0.440122	0.840122
16	2	0.92582	15	0.468521	1.53148	2.46852
17	1.93333	0.703732	15	0.356131	1.5772	2.28946
18	1.46667	0.915475	15	0.463286	1.00338	1.92995
19	1.26667	1.0328	15	0.522657	0.74401	1.78932
20	1.26667	1.38701	15	0.701913	0.564753	1.96858
21	1.86667	1.18723	15	0.600812	1.26585	2.46748
22	1.4	1.50238	15	0.760295	0.639705	2.16029
23	2.26667	0.593617	15	0.300406	1.96626	2.56707
24	2	0.755929	15	0.382546	1.61745	2.38255
25	2.2	0.774597	15	0.391993	1.80801	2.59199
26	0.933333	1.09978	15	0.556557	0.376776	1.48989

## Sheet: Answer_Distributions
Distribution of Answers per Item Here you can see the distribution of answers to the single items. If there are items that show a polarization in the answers (many negative and many positve judgements and not much neutral judgements) may help to get deeper insigths concerning aspects of the product that are experienced as quite positive by one subgroup of participants and quite negative by anothe…
Nr	Item	1	2	3	4	5	6	7	Scale
1	annoying/enjoyable	0	0	0	0	4	8	3	Attractiveness
2	not understandable/understandable	0	0	0	0	3	4	8	Perspicuity
3	dull/creative	0	0	2	2	4	5	2	Novelty
4	difficult to learn/easy to learn	0	0	0	1	0	9	5	Perspicuity
5	inferior/valuable	0	0	0	2	5	5	3	Stimulation
6	boring/exciting	0	0	1	3	4	5	2	Stimulation
7	not interesting/interesting	0	0	0	2	4	5	4	Stimulation
8	unpredictable/predictable	0	1	3	5	2	4	0	Dependability
9	slow/fast	0	0	3	6	5	1	0	Efficiency
10	conventional/inventive	0	0	2	6	3	3	1	Novelty
11	obstructive/supportive	0	0	3	3	5	4	0	Dependability
12	bad/good	0	0	0	1	2	8	4	Attractiveness
13	complicated/easy	0	0	0	0	6	4	5	Perspicuity
14	unlikable/pleasing	0	0	0	1	7	4	3	Attractiveness
15	usual/leading edge	0	2	2	4	5	2	0	Novelty
16	unpleasant/pleasant	0	0	0	1	3	6	5	Attractiveness
17	not secure/secure	0	0	0	1	1	11	2	Dependability
18	demotivating/motivating	0	0	0	2	6	5	2	Stimulation
19	does not meet expectations/meets expectations	0	0	0	4	5	4	2	Dependability
20	inefficient/efficient	0	1	0	3	4	4	3	Efficiency
21	confusing/clear	0	0	1	1	2	6	5	Perspicuity
22	impractical/practical	0	1	1	1	4	4	4	Efficiency
23	cluttered/organized	0	0	0	0	1	9	5	Efficiency
24	unattractive/attractive	0	0	0	0	4	7	4	Attractiveness
25	unfriendly/friendly	0	0	0	0	3	6	6	Attractiveness
26	conservative/innovative	0	0	2	3	4	6	0	Novelty

## Sheet: Scale_Consistency
Correlations of the items per scale and reliability coefficients Items that belong to the same scale should show in general a high correaltion. Here you can find the correaltions of the items in a scale and some common coefficients, Cronbachs Alpha and Guttmans Lambda2, that are typically used to estimate reliability of a scale.
Cronbachs Alpha-Coefficient The Alpha-Coefficient (Cronbach, 1951) is a measure for the consistency of a scale. There is no generally accepted rule how big the value of the coefficient should be. Many authors assume that a scale should show an alpha value > 0.7 to be considered as sufficiently consistent, but these suggestions are more rules-of-thumb and not based on some sound statistical facts.…
Attractiveness			Perspicuity			Efficiency			Dependability			Stimulation			Novelty
Items	Correlation		Items	Correlation		Items	Correlation		Items	Correlation		Items	Correlation		Items	Correlation
1, 12	0.600481		2, 4	0.451754		9, 20	0.520586		8, 11	0.530395		5, 6	0.348984		3, 10	0.576639
1, 14	0.624436		2, 13	0.626957		9, 22	0.344318		8, 17	0.655178		5, 7	0.238578		3, 15	0.285714
1, 16	0.438529		2, 21	0.27018		9, 23	0.127084		8, 19	0.517857		5, 18	0.06333		3, 26	0.421035
1, 24	0.671358		4, 13	0.54261		20, 22	0.733542		11, 17	0.425691		6, 7	0.65815		10, 15	0.528586
1, 25	0.419314		4 , 21	0.264082		20, 23	0.254476		11, 19	0.517964		6, 18	0.210224		10, 26	0.700064
12, 14	0.557086		13, 21	0.331326		22, 23	0.19222		17, 19	0.419314		7, 18	0.518749		15, 26	0.472381
12, 16	0.365148		Average	0.414485		Average	0.362038		Average	0.511066		Average	0.339669		Average	0.497403
12, 24	0.447214		Alpha	0.739012		Alpha	0.694186		Alpha	0.80699		Alpha	0.672943		Alpha	0.798333
12, 25	0.436436		Conf. Int. Alpha (5%)	0.365916		Conf. Int. Alpha (5%)	0.25701		Conf. Int. Alpha (5%)	0.531072		Conf. Int. Alpha (5%)	0.205399		Conf. Int. Alpha (5%)	0.51004
14, 16	0.762821			0.892577			0.874127			0.920557			0.865384			0.916994
14, 24	0.519034
14, 25	0.628092
16, 24	0.51031
16, 25	0.498012
24, 25	0.731925
Average	0.547346
Alpha	0.878864
Conf. Int. Alpha (5%)	0.7188
	0.947817
Guttmans Lambda2 coefficient Another coefficient often reported as a measure of reliability of a scale is Guttmans Lambda2 coefficient. Lambda2 is a better approximation of reliability than Cronbach's Alpha (both are a lower bound for the real reliability of a scale). The coefficient Lambda1 also computed here is mainly needed for computing Lambda2. NOTE: Theoretically, Lambda2 is higher than Alp…
Attractiveness			Perspicuity			Efficiency			Dependability			Stimulation			Novelty
Lambda1	0.730088		Lambda1	0.531613		Lambda1	0.53616		Lambda1	0.594991		Lambda1	0.510474		Lambda1	0.594667
Items	Covar^2		Items	Covar^2		Items	Covar^2		Items	Covar^2		Items	Covar^2		Items	Covar^2
1, 12	0.111111		2, 4	0.0816327		9, 20	0.354686		8, 11	0.505679		5, 6	0.139378		3, 10	0.64
1, 14	0.139378		2, 13	0.204649		9, 22	0.182044		8, 17	0.308642		5, 7	0.0513778		3, 15	0.182044
1, 16	0.0711111		2, 21	0.0685941		9, 23	0.0038716		8, 19	0.415309		5, 18	0.00284444		3, 26	0.298844
1, 24	0.111111		4, 13	0.137959		20, 22	2.03538		11, 17	0.0967901		6, 7	0.544316		10, 15	0.537778
1, 25	0.0455111		4 , 21	0.0589796		20, 23	0.038242		11, 19	0.308642		6, 18	0.0436346		10, 26	0.713086
12, 14	0.16		13, 21	0.120839		22, 23	0.0256		17, 19	0.0809086		7, 18	0.20956		15, 26	0.376178
12, 16	0.0711111		Sum	0.672653		Sum	2.63982		Sum	1.71597		Sum	0.991111		Sum	2.74793
12, 24	0.0711111		Lambda2	0.713067		Lambda2	0.767737		Lambda2	0.788955		Lambda2	0.698678		Lambda2	0.784156
12, 25	0.0711111
14, 16	0.36
14, 24	0.111111
14, 25	0.170844
16, 24	0.111111
16, 25	0.111111
24, 25	0.16
Sum	1.87573
Lambda2	0.870912

## Sheet: Benchmark
Benchmark The measured scale means are set in relation to existing values from a benchmark data set. This data set contains data from 21175 persons from 468 studies concerning different products (business software, web pages, web shops, social networks). The comparison of the results for the evaluated product with the data in the benchmark allows conclusions about the relative quality of the eval…
Scale	Mean	Comparisson to benchmark	Interpretation
Attractiveness	1.95556	Excellent	In the range of the 10% best results
Perspicuity	2.08333	Excellent	In the range of the 10% best results
Efficiency	1.3	Above Average	25% of results better, 50% of results worse
Dependability	1.05	Below Average	50% of results better, 25% of results worse
Stimulation	1.51667	Good	10% of results better, 75% of results worse
Novelty	0.75	Above Average	25% of results better, 50% of results worse
Table to create the benchmark graph (purely technical, please ignore)
Scale	Lower Border	Bad	Below Average	Above Average	Good	Excellent	Mean
Attractiveness	-1	0.69	0.49	0.4	0.26	0.66	1.95556
Perspicuity	-1	0.72	0.48	0.53	0.27	0.5	2.08333
Efficiency	-1	0.6	0.45	0.45	0.38	0.62	1.3
Dependability	-1	0.78	0.36	0.34	0.22	0.8	1.05
Stimulation	-1	0.5	0.5	0.35	0.35	0.8	1.51667
Novelty	-1	0.16	0.54	0.42	0.48	0.9	0.75
Benchmark borders (purely technical, please ignore and do not change)
Scale	0.25	0.5	0.75	0.9
Attractiveness	0.69	1.18	1.58	1.84
Perspicuity	0.72	1.2	1.73	2
Efficiency	0.6	1.05	1.5	1.88
Dependability	0.78	1.14	1.48	1.7
Stimulation	0.5	1	1.35	1.7
Novelty	0.16	0.7	1.12	1.6

## Sheet: Inconsistencies
Detect Suspicious Data Especially if the UEQ is applied as an Online-Questionnaire not all participants will answer all items seriously. To detect such suspicious answers, a simple heuristic is used. All items in a scale should measure a similar UX quality aspect. The idea behind the heuristic is to check how much the best and worst evaluation of an item in a scale differs. If there is a big diff…
Items																												Scales with inconsistent answers								Critical length
1	2	3	4	5	6	7	8	9	10	11	12	13	14	15	16	17	18	19	20	21	22	23	24	25	26			Attractiveness	Perspicuity	Efficiency	Dependability	Stimulation	Novelty	Critical?		Same answer for
3	3	2	3	1	3	3	1	1	2	2	2	3	3	0	3	2	2	1	3	2	3	2	2	2	2									0		9
2	1	2	3	3	2	2	1	-1	1	2	2	2	2	1	2	3	0	2	0	2	2	3	3	3	2					1				1		9
2	2	1	2	1	1	1	-1	0	-1	0	2	1	1	-2	1	1	1	1	1	2	1	2	1	1	-1									0		9
2	3	2	3	2	3	3	2	2	2	2	3	3	2	2	3	3	3	2	2	3	3	3	3	3	2									0		8
2	3	0	2	2	0	0	0	0	0	0	2	3	3	0	3	2	1	1	3	1	3	3	2	3	0									0		9
2	3	3	2	3	2	3	-2	0	0	0	3	1	2	1	1	0	1	0	0	0	-2	3	2	3	1					1				1		7
1	2	1	2	2	1	1	0	1	0	1	2	1	1	-1	2	2	1	1	1	2	2	2	1	2	1									0		8
1	1	1	0	1	2	2	0	1	0	1	2	1	1	1	1	2	1	1	1	2	1	2	1	1	-1									0		9
3	3	1	3	1	1	1	2	1	1	1	3	3	2	-2	3	2	2	3	2	3	0	2	3	3	1									0		6
1	1	-1	2	0	1	1	0	0	-1	1	1	1	1	0	2	2	0	0	0	1	1	1	1	2	0									0		10
2	3	-1	2	1	-1	2	-1	-1	0	-1	2	2	1	1	2	2	2	0	2	3	2	2	2	2	2									0		7
3	3	3	3	3	2	3	2	1	3	2	3	2	3	2	3	2	3	3	3	3	3	3	3	3	2									0		11
2	3	2	2	2	0	0	2	0	0	-1	1	3	0	-1	0	2	1	0	1	3	1	2	2	2	1									0		7
2	2	2	2	2	2	2	0	0	2	1	2	1	1	1	2	2	2	2	2	2	2	2	2	1	2									0		11
1	2	0	2	0	0	2	-1	-1	1	-1	0	2	1	0	2	2	2	2	-2	-1	-1	2	2	2	0					1				1		8

## Sheet: Sample_Size
Sample size to reach a certain precision concerning the estimated scale means
If you have not many data points the error bars for the scale means in the Results Tab can be quite big. The error bars show the area (confidence interval) in which the true value of the scale mean should be located with a 95% probability. Thus, big error bars stand for a not very precise measurement. A natural question is thus to ask, how many person you need (i.e. how big your sample should be)…
Scale	Standard Deviation
Attractiveness	0.64693
Perspicuity	0.679198
Efficiency	0.84621
Dependability	0.830232
Stimulation	0.734766
Novelty	0.944911
Condition	Attractiveness	Perspicuity	Efficiency	Dependability	Stimulation	Novelty
Precision=0.5, Err.Prob.=0.1	4.55767	5.02366	7.79802	7.50632	5.8793	9.72321
Precision=0.5, Err.Prob.=0.05	6.43112	7.08867	11.0034	10.5918	8.29603	13.72
Precision=0.5, Err.Prob.=0.01	11.1433	12.2826	19.0658	18.3526	14.3747	23.7729
Precision=0.25, Err.Prob.=0.1	18.2307	20.0946	31.1921	30.0253	23.5172	38.8929
Precision=0.25, Err.Prob.=0.05	25.7245	28.3547	44.0138	42.3674	33.1841	54.88
Precision=0.25, Err.Prob.=0.01	44.5732	49.1306	76.2633	73.4106	57.4986	95.0914
Precision=0.1, Err.Prob.=0.1	113.942	125.592	194.95	187.658	146.983	243.08
Precision=0.1, Err.Prob.=0.05	160.778	177.217	275.086	264.796	207.401	343
Precision=0.1, Err.Prob.=0.01	278.583	307.066	476.646	458.816	359.366	594.321

[truncated: 2 more sheets: KPI_Calculation, Items]
