# Supplementary material for: Influence of Virtual Reality Illusions on Balance Performance and Immersive User Experience in Young Adults: A Within-Subject Experimental Study
Source: JMIR Serious Games. 2025 Jun 27;13:e70376. doi: 10.2196/70376 (PMC12226963; doi:10.2196/70376)
Supplement: Multimedia Appendix 1 [file games-v13-e70376-s001.zip › Multimedia Appendix/Data Files/Questionnaire_Data/SUS/Slater-Usoh-Steed_Qestionnaire.xlsx]

## Sheet: Sheet0
Q1	Q2_1	Q3_1	Q4_1	Q5_1	Q6_1	Q7_1
Participant Number	I had a sense of "being there" in the virtual environment Not at all - Very Much	There were times during the experience when the virtual environment was the reality for me At no time - Almost all the time	The virtual environment seems to me to be more like Images that I saw - Somewhere that I visited	I had a stronger sense of Being Elsewhere - Being in the virtual environment	I think of the virtual environment as a place in a way similar to other places that I have been today Not at all - Very Much so	During the experience I often thought that I was really standing in the virtual environment Not very often - very much so	Score	Percentage
PS1M04	7	6	6	6	3	7	35	0.833333
PS1M05	5	5	4	4	5	4	27	0.642857
PS1M06	6	4	3	6	5	4	28	0.666667
PS1F07	6	7	6	6	4	1	30	0.714286
PS1F08	7	7	6	6	6	6	38	0.904762
PS1M10	5	6	3	6	3	6	29	0.690476
PS1F11	7	6	1	6	1	6	27	0.642857
PS1M12	6	6	7	6	6	6	37	0.880952
PS1F03	6	5	5	5	5	5	31	0.738095
PS1F09	6	3	2	5	3	4	23	0.547619
PS1M13	6	7	6	2	5	2	28	0.666667
PS1M14	7	7	7	7	7	5	40	0.952381
PS1M15	5	4	4	4	4	4	25	0.595238
PS1M16	4	2	6	5	3	7	27	0.642857
PS1F17	7	7	4	5	4	5	32	0.761905
PS1F18	6	7	6	6	5	4	34	0.809524
Item	1	2	3	4	5	6	7
I had a sense of "being there" in the virtual environment Not at all - Very Much	0	0	0	1	3	7	5
There were times during the experience when the virtual environment was the reality for me At no time - Almost all the time	0	1	1	2	2	4	6
The virtual environment seems to me to be more like Images that I saw - Somewhere that I visited	1	1	2	3	1	6	2
I had a stronger sense of Being Elsewhere - Being in the virtual environment	0	1	0	2	4	8	1
I think of the virtual environment as a place in a way similar to other places that I have been today Not at all - Very Much so	1	0	4	3	5	2	1
During the experience I often thought that I was really standing in the virtual environment Not very often - very much so	1	1	0	5	3	4	2
