# Supplementary material for: Influence of Virtual Reality Illusions on Balance Performance and Immersive User Experience in Young Adults: A Within-Subject Experimental Study
Source: JMIR Serious Games. 2025 Jun 27;13:e70376. doi: 10.2196/70376 (PMC12226963; doi:10.2196/70376)
Supplement: Multimedia Appendix 1 [file games-v13-e70376-s001.zip › Multimedia Appendix/Data Files/Questionnaire_Data/NASA_TLX/NASA Task Load Index.xlsx]

## Sheet: Sheet0
Participant Number	Metal Demand	Physical Demand	Temporal Demand	Performance	Effort	Frustration	Overall Score
PS1M04	2	16	10	17	14	14	60.8333
PS1M05	9	15	14	16	13	7	61.6667
PS1M06	12	3	4	15	10	4	40
PS1F07	4	6	7	15	12	7	42.5
PS1F08	5	5	1	15	8	3	30.8333
PS1M10	9	8	4	14	5	1	34.1667
PS1F11	10	15	2	15	15	3	50
PS1M12	3	2	10	14	5	1	29.1667
PS1F03	3	3	8	13	14	9	41.6667
PS1F09	15	13	14	15	13	4	61.6667
PS1M13	15	16	14	17	3	1	55
PS1M14	11	7	10	20	9	2	49.1667
PS1M15	13	17	10	14	11	1	55
PS1M16	1	1	0	8	4	15	24.1667
PS1F17	0	10	10	20	7	1	40
PS1F18	13	0	2	5	12	4	30
	Metal Demand	Physical Demand	Temporal Demand	Performance	Effort	Frustration
	10	80	50	85	70	70
	45	75	70	80	65	35
	60	15	20	75	50	20
	20	30	35	75	60	35
	25	25	5	75	40	15
	45	40	20	70	25	5
	50	75	10	75	75	15
	15	10	50	70	25	5
	15	15	40	65	70	45
	75	65	70	75	65	20
	75	80	70	85	15	5
	55	35	50	100	45	10
	65	85	50	70	55	5
	5	5	0	40	20	75
	0	50	50	100	35	5
	65	0	10	25	60	20
