# Supplementary material for: Influence of Virtual Reality Illusions on Balance Performance and Immersive User Experience in Young Adults: A Within-Subject Experimental Study
Source: JMIR Serious Games. 2025 Jun 27;13:e70376. doi: 10.2196/70376 (PMC12226963; doi:10.2196/70376)
Supplement: Multimedia Appendix 1 [file games-v13-e70376-s001.zip › Multimedia Appendix/Data Files/Directionality/CoP_Data_All_Directional_Means_test0.csv]

Participant_Number	Mean_Aft_ML	Mean_Aft_AP	Illusion	Quadrant	Magnitude
PS1F03	-0.17429649	0.008549085	Neutral	Q2	None
PS1M04	0.496981639	0.687048076	Neutral	Q1	None
PS1M05	0.340290588	0.109666266	Neutral	Q1	None
PS1M06	0.017468604	0.221082331	Neutral	Q1	None
PS1F07	0.592211251	0.351988511	Neutral	Q1	None
PS1F08	0.047771373	0.225536425	Neutral	Q1	None
PS1M10	-0.078520808	0.123761899	Neutral	Q2	None
PS1F11	-0.48171775	0.818202343	Neutral	Q2	None
PS1M12	0.047069491	-0.331806341	Neutral	Q4	None
PS1M13	0.253673791	0.02246389	Neutral	Q1	None
PS1M14	1.218735585	-0.13484471	Neutral	Q4	None
PS1M15	0.16267598	-0.201505743	Neutral	Q4	None
PS1M16	-0.111012105	0.079893177	Neutral	Q2	None
PS1F17	0.054274126	0.012158525	Neutral	Q1	None
PS1F18	0.079592777	0.021905244	Neutral	Q1	None
