# Supplementary material for: Influence of Virtual Reality Illusions on Balance Performance and Immersive User Experience in Young Adults: A Within-Subject Experimental Study
Source: JMIR Serious Games. 2025 Jun 27;13:e70376. doi: 10.2196/70376 (PMC12226963; doi:10.2196/70376)
Supplement: Multimedia Appendix 1 [file games-v13-e70376-s001.zip › Multimedia Appendix/Data Files/Directionality/CoP_Data_All_Directional_Means_test1.csv]

Participant_Number	Mean_Aft_ML	Mean_Aft_AP	Illusion	Quadrant	Magnitude
PS1F03	0.370678273	-0.413481175	Anterior	Q4	Low
PS1M04	-0.340846698	-0.280096097	Anterior	Q3	Low
PS1M05	0.153863192	0.252488732	Anterior	Q1	Low
PS1M06	1.254139758	-2.049729176	Anterior	Q4	Low
PS1F07	-0.103943443	0.105811795	Anterior	Q2	Low
PS1F08	-0.991914957	-1.281356851	Anterior	Q3	Low
PS1M10	-3.943141729	-1.214923362	Anterior	Q3	Low
PS1F11	1.249713237	1.281941324	Anterior	Q1	Low
PS1M12	0.043478364	-0.060585192	Anterior	Q4	Low
PS1M13	11.42932804	3.549365506	Anterior	Q1	Low
PS1M14	1.082832937	-0.963026046	Anterior	Q4	Low
PS1M15	-0.060462626	-0.008549068	Anterior	Q3	Low
PS1M16	1.540387716	0.279442071	Anterior	Q1	Low
PS1F17	-0.433032691	-0.925928889	Anterior	Q3	Low
PS1F18	-1.806970664	-0.076071728	Anterior	Q3	Low
