# Supplementary material for: Influence of Virtual Reality Illusions on Balance Performance and Immersive User Experience in Young Adults: A Within-Subject Experimental Study
Source: JMIR Serious Games. 2025 Jun 27;13:e70376. doi: 10.2196/70376 (PMC12226963; doi:10.2196/70376)
Supplement: Multimedia Appendix 1 [file games-v13-e70376-s001.zip › Multimedia Appendix/Data Files/Directionality/CoP_Data_All_Directional_Means_test5.csv]

Participant_Number	Mean_Aft_ML	Mean_Aft_AP	Illusion	Quadrant	Magnitude
PS1F03	0.895310816	1.230897283	Posterior	Q1	Low
PS1M04	-1.122034955	-0.025352493	Posterior	Q3	Low
PS1M05	0.532479502	0.245928273	Posterior	Q1	Low
PS1M06	-0.181652455	-0.041934533	Posterior	Q3	Low
PS1F07	-0.011582442	0.334239562	Posterior	Q2	Low
PS1F08	-1.718594908	-2.803029207	Posterior	Q3	Low
PS1M10	2.981525772	0.0735105	Posterior	Q1	Low
PS1F11	0.907595828	1.212711604	Posterior	Q1	Low
PS1M12	1.977848627	0.237540078	Posterior	Q1	Low
PS1M13	-1.931979993	0.623264929	Posterior	Q2	Low
PS1M14	-0.19045483	0.02726614	Posterior	Q2	Low
PS1M15	0.853721724	0.389142542	Posterior	Q1	Low
PS1M16	-1.255274292	-0.249603058	Posterior	Q3	Low
PS1F17	-0.278138811	-0.263245788	Posterior	Q3	Low
PS1F18	0.335680535	-0.842832467	Posterior	Q4	Low
