# Supplementary material for: Influence of Virtual Reality Illusions on Balance Performance and Immersive User Experience in Young Adults: A Within-Subject Experimental Study
Source: JMIR Serious Games. 2025 Jun 27;13:e70376. doi: 10.2196/70376 (PMC12226963; doi:10.2196/70376)
Supplement: Multimedia Appendix 1 [file games-v13-e70376-s001.zip › Multimedia Appendix/Data Files/Directionality/CoP_Data_All_Directional_Means_test3.csv]

Participant_Number	Mean_Aft_ML	Mean_Aft_AP	Illusion	Quadrant	Magnitude
PS1F03	0.004192704	0.0374807	Medial	Q1	Low
PS1M04	-0.290281096	0.053353085	Medial	Q2	Low
PS1M05	1.069671695	0.425877574	Medial	Q1	Low
PS1M06	0.316276998	0.4716391	Medial	Q1	Low
PS1F07	0.250869928	-0.018397565	Medial	Q4	Low
PS1F08	-1.411780901	0.252377857	Medial	Q2	Low
PS1M10	1.463792765	-0.467391155	Medial	Q4	Low
PS1F11	0.763809781	-0.236758846	Medial	Q4	Low
PS1M12	-1.060298466	-0.380221471	Medial	Q3	Low
PS1M13	0.5963833	0.06079623	Medial	Q1	Low
PS1M14	2.127621803	-0.242107094	Medial	Q4	Low
PS1M15	-0.173699805	0.209719845	Medial	Q2	Low
PS1M16	0.997212513	-0.043801112	Medial	Q4	Low
PS1F17	-0.040820056	0.091424069	Medial	Q2	Low
PS1F18	0.54687048	0.5014833	Medial	Q1	Low
