# Supplementary material for: Influence of Virtual Reality Illusions on Balance Performance and Immersive User Experience in Young Adults: A Within-Subject Experimental Study
Source: JMIR Serious Games. 2025 Jun 27;13:e70376. doi: 10.2196/70376 (PMC12226963; doi:10.2196/70376)
Supplement: Multimedia Appendix 1 [file games-v13-e70376-s001.zip › Multimedia Appendix/Data Files/Directionality/CoP_Data_All_Directional_Means_test2.csv]

Participant_Number	Mean_Aft_ML	Mean_Aft_AP	Illusion	Quadrant	Magnitude
PS1F03	-0.34963763	-0.991952753	Anterior	Q3	High
PS1M04	-3.140009386	-0.669283668	Anterior	Q3	High
PS1M05	-1.302063008	-0.523609445	Anterior	Q3	High
PS1M06	3.155012463	-2.428650672	Anterior	Q4	High
PS1F07	-4.143430169	-1.635089944	Anterior	Q3	High
PS1F08	6.97978285	0.123249868	Anterior	Q1	High
PS1M10	1.584380647	-2.064861329	Anterior	Q4	High
PS1F11	4.426609993	-2.771003335	Anterior	Q4	High
PS1M12	-5.045067972	-0.812827958	Anterior	Q3	High
PS1M13	-0.979633225	0.667837238	Anterior	Q2	High
PS1M14	14.15096441	1.085941705	Anterior	Q1	High
PS1M15	-0.416755627	-0.06308859	Anterior	Q3	High
PS1M16	16.68731135	0.208800609	Anterior	Q1	High
PS1F17	-0.333080016	-1.563724905	Anterior	Q3	High
PS1F18	-4.43400552	-1.353444752	Anterior	Q3	High
