# Supplementary material for: Influence of Virtual Reality Illusions on Balance Performance and Immersive User Experience in Young Adults: A Within-Subject Experimental Study
Source: JMIR Serious Games. 2025 Jun 27;13:e70376. doi: 10.2196/70376 (PMC12226963; doi:10.2196/70376)
Supplement: Multimedia Appendix 1 [file games-v13-e70376-s001.zip › Multimedia Appendix/Data Files/Directionality/CoP_Data_All_Directional_Means_test4.csv]

Participant_Number	Mean_Aft_ML	Mean_Aft_AP	Illusion	Quadrant	Magnitude
PS1F03	2.466601959	-1.039039485	Medial	Q4	High
PS1M04	0.066976795	-0.061884041	Medial	Q4	High
PS1M05	1.830573901	0.457395956	Medial	Q1	High
PS1M06	2.383969658	0.606978776	Medial	Q1	High
PS1F07	1.118269761	0.10498611	Medial	Q1	High
PS1F08	13.98295113	-0.031508359	Medial	Q4	High
PS1M10	3.951770902	-0.47114199	Medial	Q4	High
PS1F11	3.181559275	-0.242802828	Medial	Q4	High
PS1M12	1.125449047	0.233329796	Medial	Q1	High
PS1M13	4.013673838	0.027239646	Medial	Q1	High
PS1M14	2.116156676	-0.338586528	Medial	Q4	High
PS1M15	0.785883147	-0.460993261	Medial	Q4	High
PS1M16	0.922169172	0.34235157	Medial	Q1	High
PS1F17	0.408355188	-0.115965761	Medial	Q4	High
PS1F18	-2.165148085	-0.22965609	Medial	Q3	High
