# Supplementary material for: Influence of Virtual Reality Illusions on Balance Performance and Immersive User Experience in Young Adults: A Within-Subject Experimental Study
Source: JMIR Serious Games. 2025 Jun 27;13:e70376. doi: 10.2196/70376 (PMC12226963; doi:10.2196/70376)
Supplement: Multimedia Appendix 1 [file games-v13-e70376-s001.zip › Multimedia Appendix/Data Files/Directionality/CoP_Data_All_Directional_Means_test6.csv]

Participant_Number	Mean_Aft_ML	Mean_Aft_AP	Illusion	Quadrant	Magnitude
PS1F03	2.015003589	-0.149343463	Posterior	Q4	High
PS1M04	-0.698527491	-0.270488924	Posterior	Q3	High
PS1M05	4.71143124	1.632444315	Posterior	Q1	High
PS1M06	1.220581693	-0.031021033	Posterior	Q4	High
PS1F07	0.7752181	0.834869339	Posterior	Q1	High
PS1F08	8.979332269	1.813962002	Posterior	Q1	High
PS1M10	4.851106917	2.630084297	Posterior	Q1	High
PS1F11	-0.221504979	-2.613240507	Posterior	Q3	High
PS1M12	-1.921625455	1.721624638	Posterior	Q2	High
PS1M13	0.642993802	2.962658924	Posterior	Q1	High
PS1M14	-0.062199572	0.559603745	Posterior	Q2	High
PS1M15	0.303482258	0.607275952	Posterior	Q1	High
PS1M16	1.218487923	-0.047570651	Posterior	Q4	High
PS1F17	-0.924386129	-0.858815989	Posterior	Q3	High
PS1F18	1.755473819	1.241570525	Posterior	Q1	High
