# Supplementary material for: Influence of Virtual Reality Illusions on Balance Performance and Immersive User Experience in Young Adults: A Within-Subject Experimental Study
Source: JMIR Serious Games. 2025 Jun 27;13:e70376. doi: 10.2196/70376 (PMC12226963; doi:10.2196/70376)
Supplement: Multimedia Appendix 1 [file games-v13-e70376-s001.zip › Multimedia Appendix/Data Files/Directionality/CoP_Data_All_Directional_Means_test7.csv]

Participant_Number	Mean_Aft_ML	Mean_Aft_AP	Illusion	Quadrant	Magnitude
PS1F03	0.152257328	-0.856819016	Lateral	Q4	Low
PS1M04	0.317185085	0.393053924	Lateral	Q1	Low
PS1M05	-0.026127817	0.354952289	Lateral	Q2	Low
PS1M06	-0.048548399	-0.004625527	Lateral	Q3	Low
PS1F07	0.390163301	0.241854049	Lateral	Q1	Low
PS1F08	-0.064573862	0.033790877	Lateral	Q2	Low
PS1M10	-1.242657915	0.213917639	Lateral	Q2	Low
PS1F11	0.436995927	0.756152613	Lateral	Q1	Low
PS1M12	0.386565155	0.248985982	Lateral	Q1	Low
PS1M13	-1.07172709	0.045760613	Lateral	Q2	Low
PS1M14	-0.752391922	0.307405638	Lateral	Q2	Low
PS1M15	-0.068388845	0.815120584	Lateral	Q2	Low
PS1M16	0.091986489	0.325892532	Lateral	Q1	Low
PS1F17	-0.115257516	-0.306674342	Lateral	Q3	Low
PS1F18	-0.796402847	0.470496216	Lateral	Q2	Low
