# Supplementary material for: Influence of Virtual Reality Illusions on Balance Performance and Immersive User Experience in Young Adults: A Within-Subject Experimental Study
Source: JMIR Serious Games. 2025 Jun 27;13:e70376. doi: 10.2196/70376 (PMC12226963; doi:10.2196/70376)
Supplement: Multimedia Appendix 1 [file games-v13-e70376-s001.zip › Multimedia Appendix/Data Files/Directionality/CoP_Data_All_Directional_Means_test8.csv]

Participant_Number	Mean_Aft_ML	Mean_Aft_AP	Illusion	Quadrant	Magnitude
PS1F03	0.15219715	0.158939473	Lateral	Q1	High
PS1M04	-0.579531191	-0.374205347	Lateral	Q3	High
PS1M05	-0.113985209	1.094106269	Lateral	Q2	High
PS1M06	-0.036611513	-0.632602218	Lateral	Q3	High
PS1F07	-0.432831103	-0.129900199	Lateral	Q3	High
PS1F08	7.627625397	1.05210107	Lateral	Q1	High
PS1M10	-11.15321917	1.036083421	Lateral	Q2	High
PS1F11	3.751081785	-0.848677295	Lateral	Q4	High
PS1M12	-0.59394195	0.697653919	Lateral	Q2	High
PS1M13	-1.630609618	-0.013471721	Lateral	Q3	High
PS1M14	-1.419192003	-0.048689954	Lateral	Q3	High
PS1M15	-0.823992652	0.718634738	Lateral	Q2	High
PS1M16	-0.750535061	-0.674729108	Lateral	Q3	High
PS1F17	-0.38190349	-0.162197714	Lateral	Q3	High
PS1F18	-0.168659938	0.347238286	Lateral	Q2	High
