# Supplementary material for: Influence of Virtual Reality Illusions on Balance Performance and Immersive User Experience in Young Adults: A Within-Subject Experimental Study
Source: JMIR Serious Games. 2025 Jun 27;13:e70376. doi: 10.2196/70376 (PMC12226963; doi:10.2196/70376)
Supplement: Multimedia Appendix 1 [file games-v13-e70376-s001.zip › Multimedia Appendix/Data Files/CoP_Data_All_fields.csv]

Participant_Number	State_Number	Ill_Dir	Ill_Mag	B4_AP_Abs_Mean	B4_ML_Abs_Mean	Aft_AP_Abs_Mean	Aft_ML_Abs_Mean	B4_AP_Max	B4_ML_Max	Aft_AP_Max	Aft_ML_Max	AP_Abs_Mean_All	ML_Abs_Mean_All	AP_Abs_Std_All	ML_Abs_Std_All
PS1F03	1	Anterior	Low	0.32845324	0.20071891	0.638215669	0.438286733	0.848495254	0.689874658	2.427311765	1.257267101	0.549700527	0.370401322	0.549700527	0.370401322
PS1F03	2	Anterior	High	0.303676837	0.26677444	1.30807739	0.497772487	1.018351246	0.963892591	6.212424408	2.495448352	1.021068219	0.431764401	1.021068219	0.431764401
PS1F03	3	Medial	Low	0.259706929	0.161957179	0.378914652	0.213042921	0.861272968	0.672424987	1.324806566	0.98280788	0.344850842	0.198445083	0.344850842	0.198445083
PS1F03	4	Medial	High	0.50004951	0.273491104	1.141377779	2.466601959	1.764008371	1.052936848	2.929541451	4.360246809	0.958117132	1.839916791	0.958117132	1.839916791
PS1F03	5	Posterior	Low	0.29589259	0.251905692	1.299841343	0.9411277	0.822906209	0.947733264	3.429201182	4.10164923	1.012961275	0.744181336	1.012961275	0.744181336
PS1F03	6	Posterior	High	0.292537337	0.287989234	1.339909459	2.186532674	1.382758416	1.222203401	4.218611775	7.296361235	1.040621089	1.644020648	1.040621089	1.644020648
PS1F03	7	Lateral	Low	0.367810203	0.183063322	0.898811913	0.313059744	1.06085068	0.840143414	2.60040572	1.269115294	0.747077269	0.275913045	0.747077269	0.275913045
PS1F03	8	Lateral	High	0.383014363	0.195425364	0.483715301	0.333128557	1.154123827	0.824761415	2.220328437	1.317228402	0.454939836	0.293779635	0.454939836	0.293779635
PS1M04	1	Anterior	Low	0.567786718	0.325738648	0.475902356	0.353615029	3.088282684	3.564416919	2.362644738	1.717316468	0.502158469	0.345649305	0.502158469	0.345649305
PS1M04	2	Anterior	High	0.560878289	0.179775929	0.986002899	3.149004506	1.987991415	1.115571945	5.679254873	9.994180035	0.864522817	2.300542376	0.864522817	2.300542376
PS1M04	3	Medial	Low	0.247761125	0.13366339	0.421833289	0.506743819	0.70278061	0.499524728	1.74665381	12.66645641	0.372091871	0.40013545	0.372091871	0.40013545
PS1M04	4	Medial	High	0.796633972	0.353848989	0.49463633	0.250505267	4.078953072	2.022605771	2.925962172	1.391070053	0.580932671	0.280035912	0.580932671	0.280035912
PS1M04	5	Posterior	Low	0.382627441	0.241245759	0.631110179	1.141537063	2.800881284	0.965560086	5.188576986	7.239546924	0.560105813	0.884277288	0.560105813	0.884277288
PS1M04	6	Posterior	High	0.671220999	1.173955507	1.047119737	1.517648279	3.158313179	13.37726882	5.167096828	16.28318755	0.939706031	1.419437483	0.939706031	1.419437483
PS1M04	7	Lateral	Low	0.521393055	0.229410303	0.902263835	1.674322432	2.369996703	1.428178327	4.310264626	14.51080931	0.79342936	1.261436327	0.79342936	1.261436327
PS1M04	8	Lateral	High	0.535766187	0.233636907	0.690177214	1.190170076	1.593540605	1.029804056	2.632669413	12.30194813	0.646054	0.916839092	0.646054	0.916839092
PS1M05	1	Anterior	Low	0.570950732	0.343489785	0.455146647	0.307530877	1.405550389	0.95886342	2.342769482	1.310237786	0.488237862	0.317806196	0.488237862	0.317806196
PS1M05	2	Anterior	High	0.680692222	0.364712699	0.904800665	1.381510393	1.937773669	1.186962809	4.292800752	3.561813532	0.840761295	1.090958718	0.840761295	1.090958718
PS1M05	3	Medial	Low	0.789714664	0.645076838	0.915939604	1.318200985	4.464035748	2.715222104	4.949889474	4.723806263	0.879870612	1.125854612	0.879870612	1.125854612
PS1M05	4	Medial	High	0.673716317	0.491045683	0.861938204	1.913161452	2.928985188	1.628510983	3.436505708	7.165072946	0.808153479	1.506789446	0.808153479	1.506789446
PS1M05	5	Posterior	Low	0.806939656	0.51171474	0.726757824	0.775385005	2.627754857	1.453150097	4.061256651	3.146835902	0.749669919	0.700040777	0.749669919	0.700040777
PS1M05	6	Posterior	High	0.684553892	0.560643544	2.088831163	5.007688043	2.697684189	2.072004715	8.709887462	11.20255527	1.687556538	3.736937493	1.687556538	3.736937493
PS1M05	7	Lateral	Low	0.567902174	0.237110131	0.596566339	0.244370597	1.670849841	0.686771967	2.335899088	0.9773402	0.588375505	0.242295906	0.588375505	0.242295906
PS1M05	8	Lateral	High	0.528213784	0.505841702	1.246934974	0.769618566	2.408108631	1.904582215	5.397243005	5.870743903	1.041559168	0.694243877	1.041559168	0.694243877
PS1M06	1	Anterior	Low	0.46579966	0.412220285	2.147747131	1.2769386	1.74216671	1.350741564	5.923728666	3.275369621	1.667127772	1.029843867	1.667127772	1.029843867
PS1M06	2	Anterior	High	0.4660554	0.271574078	2.673233082	3.155012463	1.615299418	1.970268968	6.768557496	6.878302924	2.042528295	2.331065026	2.042528295	2.331065026
PS1M06	3	Medial	Low	0.424696081	0.213814963	0.623869347	0.354330192	1.666350397	0.969647923	2.03116598	1.406629408	0.566955247	0.314177725	0.566955247	0.314177725
PS1M06	4	Medial	High	0.91678142	0.361407223	1.375662664	2.387345915	3.642186975	1.792138998	4.176516139	4.474938782	1.244536566	1.808430478	1.244536566	1.808430478
PS1M06	5	Posterior	Low	0.453984487	0.164712831	0.552390775	0.374029255	1.328747436	0.472381924	3.452409817	1.308241942	0.52427101	0.314216729	0.52427101	0.314216729
PS1M06	6	Posterior	High	0.498498472	0.263289664	1.735927026	1.312494451	1.623393814	0.916111201	6.252920696	5.089502086	1.382329706	1.012682394	1.382329706	1.012682394
PS1M06	7	Lateral	Low	0.350391719	0.143829028	0.334113203	0.202527805	0.997689587	0.482474584	1.115343594	0.905553385	0.338764817	0.185754529	0.338764817	0.185754529
PS1M06	8	Lateral	High	0.560003668	0.392512511	1.210884654	0.551022569	1.744725802	2.282783023	3.257502038	1.979887142	1.024894302	0.50572805	1.024894302	0.50572805
PS1F07	1	Anterior	Low	0.325827265	0.760750647	0.248857202	0.184360669	1.532844846	3.26663457	1.028693866	1.229515914	0.270851529	0.349065089	0.270851529	0.349065089
PS1F07	2	Anterior	High	0.44553935	0.504599661	2.40801771	4.469861997	2.460348027	4.04978747	10.72596298	18.30444158	1.847236172	3.336781521	1.847236172	3.336781521
PS1F07	3	Medial	Low	0.322573862	0.845507719	0.216822574	0.835869212	0.929538447	2.159907699	1.254218045	3.938053463	0.247041185	0.838623432	0.247041185	0.838623432
PS1F07	4	Medial	High	0.298671081	0.099393657	0.475534807	1.142578097	0.731398294	0.461761345	3.880951566	5.960359488	0.424995695	0.844486364	0.424995695	0.844486364
PS1F07	5	Posterior	Low	0.176613014	0.085652419	0.356573915	0.182734714	0.604906334	0.512129408	1.091855476	0.813277767	0.30514978	0.154993283	0.30514978	0.154993283
PS1F07	6	Posterior	High	0.232268124	0.595527348	0.931377041	0.823297165	0.96201956	2.666161705	3.893851478	2.655514079	0.731605475	0.758211552	0.731605475	0.758211552
PS1F07	7	Lateral	Low	0.271024618	0.299333346	0.336084533	0.451094749	0.861425143	2.249436738	1.304527654	4.764679902	0.317493552	0.407728669	0.317493552	0.407728669
PS1F07	8	Lateral	High	0.44372064	1.420844574	0.234596904	0.441531315	1.379423153	5.928884214	1.162502331	1.500596307	0.294354368	0.721371749	0.294354368	0.721371749
PS1F08	1	Anterior	Low	0.360232004	0.368709674	1.326638042	1.033915539	1.293196889	1.341194216	3.933655553	3.116000266	1.050485869	0.843831829	1.050485869	0.843831829
PS1F08	2	Anterior	High	0.633670118	0.600414219	0.866089267	7.072715434	2.157348394	5.295997742	2.889104259	12.11594692	0.799675099	5.223244323	0.799675099	5.223244323
PS1F08	3	Medial	Low	0.397488318	0.352377139	0.596220731	3.066876954	1.130143049	1.25246774	2.835825126	10.50515973	0.539432605	2.291204002	0.539432605	2.291204002
PS1F08	4	Medial	High	1.019202097	0.847521202	0.761813363	13.98295113	3.551793244	12.35181697	3.287884385	16.70479593	0.835362633	10.22947963	0.835362633	10.22947963
PS1F08	5	Posterior	Low	0.777213375	0.348898166	2.820308035	2.482502415	2.432942069	1.247080895	5.262382399	7.2653016	2.236490251	1.872821362	2.236490251	1.872821362
PS1F08	6	Posterior	High	0.479389803	0.380869919	2.622064838	9.275341309	1.625923053	1.041094443	8.457923917	16.14000618	2.009791792	6.733730939	2.009791792	6.733730939
PS1F08	7	Lateral	Low	0.459449176	0.165151387	0.281573568	0.181616943	1.238061376	0.622595201	1.212741156	0.922433413	0.332401826	0.176911882	0.332401826	0.176911882
PS1F08	8	Lateral	High	0.810048888	1.417091434	1.94998871	8.477860299	2.379427693	7.815613761	5.927859342	15.06752178	1.624248961	6.460233554	1.624248961	6.460233554
PS1M10	1	Anterior	Low	0.419141584	0.281331809	1.396705418	5.19850172	1.397655179	1.049152762	9.176851314	16.33860635	1.117364885	3.793412031	1.117364885	3.793412031
PS1M10	2	Anterior	High	0.392794834	0.26697112	2.585185227	6.950084066	1.227570642	0.918976064	9.389719014	19.58550168	1.958705932	5.040373143	1.958705932	5.040373143
PS1M10	3	Medial	Low	0.352377014	0.325700097	0.67221733	1.54393455	1.299258552	2.053077336	2.748231846	6.619226408	0.580822414	1.195821977	0.580822414	1.195821977
PS1M10	4	Medial	High	0.320050748	0.345466218	0.714852847	3.964963489	1.021300337	1.551291002	2.227958813	10.28128829	0.602037474	2.93068597	0.602037474	2.93068597
PS1M10	5	Posterior	Low	0.304502508	0.26813439	0.840020485	3.001258638	1.02427529	1.430530143	3.147456058	9.646339845	0.68699531	2.220263723	0.68699531	2.220263723
PS1M10	6	Posterior	High	0.403705876	0.297060291	3.213661554	6.040982462	1.169724867	1.016245343	8.558185178	15.27636293	2.410711926	4.399646905	2.410711926	4.399646905
PS1M10	7	Lateral	Low	0.281861174	0.199207537	0.46718241	1.247113833	1.015142696	0.740330561	1.696485209	2.428722196	0.414226551	0.947672821	0.414226551	0.947672821
PS1M10	8	Lateral	High	0.46081611	0.446618083	1.082771073	11.44712808	2.212899696	1.736876748	4.034394956	14.72637784	0.905046382	8.303713586	0.905046382	8.303713586
PS1F11	1	Anterior	Low	0.502565066	0.235767097	1.333702187	1.268678936	1.644809846	1.006610336	4.082189385	2.53926694	1.096203337	0.973522617	1.096203337	0.973522617
PS1F11	2	Anterior	High	0.415264867	0.275200184	2.80715577	4.43663341	1.683719163	1.03507369	5.52600954	11.24833856	2.123668865	3.247496768	2.123668865	3.247496768
PS1F11	3	Medial	Low	0.413498707	0.18927777	0.500712445	0.766845694	1.318795732	0.566920928	1.630550368	1.710979211	0.475790971	0.601804675	0.475790971	0.601804675
PS1F11	4	Medial	High	0.350919868	0.229329619	0.593981589	3.183267525	1.084144163	0.83758114	2.030888067	5.295654583	0.524526288	2.33917473	0.524526288	2.33917473
PS1F11	5	Posterior	Low	0.359859959	0.129133662	1.276656142	0.909870393	1.232917856	0.583082271	3.367563173	1.729280776	1.014680069	0.686773541	1.014680069	0.686773541
PS1F11	6	Posterior	High	0.518670777	0.280512797	2.743646925	1.286350887	1.679795392	0.902410556	7.498599396	8.777178636	2.107856196	0.998930937	2.107856196	0.998930937
PS1F11	7	Lateral	Low	0.385812218	0.141098516	0.760173091	0.440458002	1.550707619	0.532230529	2.268348789	1.193058935	0.653198833	0.354915518	0.653198833	0.354915518
PS1F11	8	Lateral	High	0.332347456	0.171973722	1.159884687	3.884177606	1.115484186	0.69482344	4.595035305	7.977612586	0.923414512	2.823409014	0.923414512	2.823409014
PS1M12	1	Anterior	Low	0.379994776	0.269158685	0.288909175	0.118110019	1.944318921	1.429369828	0.947611995	0.48408737	0.31493704	0.161272433	0.31493704	0.161272433
PS1M12	2	Anterior	High	0.284881748	0.359436616	0.969645064	5.045067972	0.924572135	2.002526972	3.729789719	10.99612529	0.773972778	3.70614082	0.773972778	3.70614082
PS1M12	3	Medial	Low	0.434343482	0.975092542	0.456109852	1.072850175	1.241589912	7.578196809	1.301358184	1.902323307	0.449890075	1.044915764	0.449890075	1.044915764
PS1M12	4	Medial	High	0.375537298	0.85407679	0.659095452	1.179698302	2.461684107	9.929474827	4.885328952	10.67138101	0.578068226	1.0866514	0.578068226	1.0866514
PS1M12	5	Posterior	Low	0.665291799	0.22583772	0.846240013	2.2910373	3.763221594	2.484855079	3.522847162	12.59967956	0.794533753	1.700902997	0.794533753	1.700902997
PS1M12	6	Posterior	High	0.492126063	0.637796196	1.812003121	1.922204994	1.020016303	3.412262139	7.859495366	4.657016941	1.434846	1.55518299	1.434846	1.55518299
PS1M12	7	Lateral	Low	0.57433228	0.618473639	0.555324752	0.442039439	3.004842826	5.090606745	1.873100854	1.568032407	0.560756186	0.492455813	0.560756186	0.492455813
PS1M12	8	Lateral	High	0.36705887	0.172435347	0.807309768	0.803850538	1.779898017	0.654876042	3.552237709	13.47039752	0.681507323	0.62342257	0.681507323	0.62342257
PS1M13	1	Anterior	Low	1.327032022	3.171128501	4.181691834	12.64238806	5.740892249	20.84715776	9.498849438	31.98357002	3.365967924	9.935959484	3.365967924	9.935959484
PS1M13	2	Anterior	High	1.295162011	2.387218691	1.35838284	2.089275977	6.658386553	23.56523561	7.482937544	22.83279146	1.340317381	2.174413616	1.340317381	2.174413616
PS1M13	3	Medial	Low	1.287647433	3.85970426	1.371635314	3.467313224	8.868585602	33.31593346	8.644457004	32.12294944	1.347635634	3.579439632	1.347635634	3.579439632
PS1M13	4	Medial	High	1.90168599	2.350772925	1.473986555	4.804048093	6.514032496	25.0098801	6.991964414	15.8714668	1.596202398	4.10302053	1.596202398	4.10302053
PS1M13	5	Posterior	Low	1.184111765	3.080253197	1.943431382	4.475220373	6.676800627	31.90103793	9.728347521	42.0999884	1.726454506	4.076606123	1.726454506	4.076606123
PS1M13	6	Posterior	High	1.846355812	2.981903294	3.378143553	7.092615518	5.833651505	11.63264815	10.61377336	28.20076852	2.940432593	5.917972489	2.940432593	5.917972489
PS1M13	7	Lateral	Low	1.53626731	3.145013767	1.413361828	3.409291453	7.149340629	31.07109538	7.579459617	27.86961359	1.448482279	3.333773654	1.448482279	3.333773654
PS1M13	8	Lateral	High	1.22811719	2.325513783	1.540269946	5.459935286	5.448821545	19.97823885	8.462576518	33.10959208	1.451071764	4.564268996	1.451071764	4.564268996
PS1M14	1	Anterior	Low	0.825515974	1.580051235	1.213358808	3.348157148	2.792744559	13.67525055	6.119973463	20.32365559	1.102532057	2.842917868	1.102532057	2.842917868
PS1M14	2	Anterior	High	0.696119421	0.84571977	2.521557371	14.62575276	1.887611484	6.966120891	8.925531437	45.99138846	1.999935363	10.68808483	1.999935363	10.68808483
PS1M14	3	Medial	Low	0.902386262	2.325420404	1.037797165	2.678326877	3.841626995	10.67460487	4.507634666	18.23847296	0.999103269	2.57748325	0.999103269	2.57748325
PS1M14	4	Medial	High	0.796557805	1.95287138	1.035173353	3.905686691	4.490177114	8.156676155	5.567790939	16.59410479	0.966988553	3.347666385	0.966988553	3.347666385
PS1M14	5	Posterior	Low	0.948407876	2.192224439	0.852054231	1.74158659	2.712145422	10.8293722	3.513578366	8.42262107	0.879587449	1.870357124	0.879587449	1.870357124
PS1M14	6	Posterior	High	1.03753325	2.998652104	1.023252871	2.20275389	3.680698951	13.50247861	4.353576016	12.78982809	1.027333514	2.430183162	1.027333514	2.430183162
PS1M14	7	Lateral	Low	0.993761818	3.273288882	0.949354286	2.188173007	3.366214811	12.2213784	3.528306565	14.90085899	0.962043814	2.498246719	0.962043814	2.498246719
PS1M14	8	Lateral	High	1.011384659	1.475826156	0.690395951	1.610313545	3.962593233	15.35837635	2.804381171	7.967836216	0.782119022	1.571883544	0.782119022	1.571883544
PS1M15	1	Anterior	Low	0.345955084	0.190122153	0.424319965	0.339928755	1.1267186	0.949632091	1.752164146	1.99703289	0.401927066	0.297121263	0.401927066	0.297121263
PS1M15	2	Anterior	High	0.380518185	0.330024378	0.685431504	1.091473159	1.454933672	1.958649826	2.037484056	8.079283228	0.598302003	0.873887871	0.598302003	0.873887871
PS1M15	3	Medial	Low	0.519018878	0.465093218	0.620811559	0.580874321	1.579337867	2.609442202	2.035169303	3.706168526	0.591724127	0.547789673	0.591724127	0.547789673
PS1M15	4	Medial	High	0.627347383	0.499928426	0.547023975	0.799446945	1.734559174	2.739262073	1.955353158	2.845739688	0.569976526	0.713859017	0.569976526	0.713859017
PS1M15	5	Posterior	Low	0.493024813	0.376910776	0.594666153	1.006262649	1.564079825	1.822114276	2.930375849	4.30573151	0.565621967	0.826424278	0.565621967	0.826424278
PS1M15	6	Posterior	High	0.328228357	0.254760725	0.803307698	0.765660836	1.047260442	1.215887807	3.166117162	5.871572827	0.667552966	0.619670258	0.667552966	0.619670258
PS1M15	7	Lateral	Low	0.734752348	0.643838662	0.825033062	0.86599377	2.142260601	5.201530097	2.734878679	5.370272981	0.799235194	0.802512569	0.799235194	0.802512569
PS1M15	8	Lateral	High	0.360384559	0.546642241	0.810170872	1.113602943	1.421084737	5.174522505	3.01461401	4.397655859	0.681643666	0.951592956	0.681643666	0.951592956
PS1M16	1	Anterior	Low	0.646167789	3.381378148	1.223711497	1.818766244	2.540208813	14.56393344	5.367736121	9.653013897	1.058677398	2.265285261	1.058677398	2.265285261
PS1M16	2	Anterior	High	0.63110336	2.641949288	1.793667937	16.71717072	1.905117806	8.51721398	5.258118829	32.80928298	1.461463126	12.69515219	1.461463126	12.69515219
PS1M16	3	Medial	Low	0.576453229	4.54394057	0.863030744	4.463849377	1.988900396	12.20773813	2.965593575	14.28048332	0.78114073	4.486735572	0.78114073	4.486735572
PS1M16	4	Medial	High	0.765985828	3.945154864	0.701654436	2.580760168	2.568179442	13.1402887	2.818744129	9.280531912	0.720037241	2.970638279	0.720037241	2.970638279
PS1M16	5	Posterior	Low	0.681210313	5.796468298	0.895707332	6.1540863	3.416987946	12.74075846	4.332482666	15.63986006	0.834414443	6.051896346	0.834414443	6.051896346
PS1M16	6	Posterior	High	0.690750054	3.980656344	1.030374769	2.369978044	2.559657639	13.37812805	4.752450978	14.78150693	0.933326427	2.830232115	0.933326427	2.830232115
PS1M16	7	Lateral	Low	0.504015806	1.60164545	0.507857582	0.509280032	1.422810624	10.58851591	1.573324361	3.696949328	0.506759788	0.821425313	0.506759788	0.821425313
PS1M16	8	Lateral	High	0.616270549	1.353331886	1.027146472	1.259364868	2.242460084	7.618843183	3.368041809	6.671913372	0.909737976	1.286216103	0.909737976	1.286216103
PS1F17	1	Anterior	Low	0.29536494	0.176844547	1.000635265	0.466364197	0.942199031	0.530918688	2.397260403	1.526714454	0.799103067	0.383633463	0.799103067	0.383633463
PS1F17	2	Anterior	High	0.376647271	0.230854688	1.612746724	0.77527503	1.025565873	0.889295606	4.065980572	3.870442206	1.259529197	0.619705989	1.259529197	0.619705989
PS1F17	3	Medial	Low	0.350410308	0.147514387	0.345035996	0.172349654	1.155744893	0.407761621	1.078392936	0.849860651	0.346571715	0.165252934	0.346571715	0.165252934
PS1F17	4	Medial	High	0.444618084	0.267204696	0.552300727	0.468708658	1.342640769	1.042434178	1.936131048	1.461143521	0.521530228	0.411128557	0.521530228	0.411128557
PS1F17	5	Posterior	Low	0.453707446	0.155349232	0.633559642	0.350373822	1.189654515	0.468000535	2.55820837	1.25996449	0.58216657	0.294645213	0.58216657	0.294645213
PS1F17	6	Posterior	High	0.286277282	0.144134042	0.916833941	0.932683306	0.861975552	0.549271876	2.933337448	2.888192994	0.7366513	0.707354009	0.7366513	0.707354009
PS1F17	7	Lateral	Low	0.434302625	0.158759107	0.404260109	0.197962796	1.274117388	0.561304996	1.331627877	1.521132537	0.412844809	0.186760275	0.412844809	0.186760275
PS1F17	8	Lateral	High	0.313232751	0.177662342	0.43917579	0.44196111	1.151663894	0.703468635	1.596023686	1.429703877	0.403187352	0.366437286	0.403187352	0.366437286
PS1F18	1	Anterior	Low	0.410342939	0.180124936	0.510896275	1.841294208	1.50802628	0.830773665	2.143980553	9.161483905	0.482162988	1.366612255	0.482162988	1.366612255
PS1F18	2	Anterior	High	0.331756851	0.400556541	1.498173125	4.456607188	1.060690338	1.548598512	3.444811963	13.6771988	1.164867685	3.297583797	1.164867685	3.297583797
PS1F18	3	Medial	Low	0.362539239	0.209416766	0.629463096	0.642483927	1.458462492	0.799731982	2.130558429	1.760866467	0.553189149	0.518734247	0.553189149	0.518734247
PS1F18	4	Medial	High	0.467549544	0.248129311	0.506487407	2.317427665	1.554293953	1.046491092	1.59541007	5.123194092	0.495360846	1.726122131	0.495360846	1.726122131
PS1F18	5	Posterior	Low	0.327443702	0.108340457	0.843782382	0.381818571	1.313127749	0.35081834	1.819877422	1.125120877	0.696237724	0.303671734	0.696237724	0.303671734
PS1F18	6	Posterior	High	0.322636231	0.178612491	1.398139575	1.790983835	1.047426933	0.668161008	6.859423754	6.659965601	1.09081266	1.330245973	1.09081266	1.330245973
PS1F18	7	Lateral	Low	0.22896061	0.276605914	0.524389272	0.915644585	1.078137968	0.858690035	1.579860212	2.829248827	0.439970028	0.733038194	0.439970028	0.733038194
PS1F18	8	Lateral	High	0.419650777	0.21360583	0.674562156	0.536690686	1.438563604	0.732241563	3.255041726	2.090555179	0.601720794	0.444368637	0.601720794	0.444368637
