# Supplementary material for: Influence of Virtual Reality Illusions on Balance Performance and Immersive User Experience in Young Adults: A Within-Subject Experimental Study
Source: JMIR Serious Games. 2025 Jun 27;13:e70376. doi: 10.2196/70376 (PMC12226963; doi:10.2196/70376)
Supplement: Multimedia Appendix 1 [file games-v13-e70376-s001.zip › Multimedia Appendix/Data Files/ALL_CoP_n_Perform_Data_New.csv]

Participant_Number	State_Number	Ill_Dir	Ill_Mag	Hit_Rating	Hit_Success	CoP_Hit_AP	CoP_Hit_ML	CoP_Miss_AP	CoP_Miss_ML	CoP_AP	CoP_ML	Score
PS1F03	1	Anterior	Low	1	Hit	0.125022320850575	0.0352003369466534			0.125022320850575	0.0352003369466534
PS1F03	1	Anterior	Low	1	Hit	0.847683852870584	0.532950791144318			0.847683852870584	0.532950791144318
PS1F03	1	Anterior	Low	0	Miss			0.000364911886778785	0.218414268408056	0.000364911886778785	0.218414268408056
PS1F03	1	Anterior	Low	0	Miss			0.300907579995636	0.272475353407756	0.300907579995636	0.272475353407756
PS1F03	1	Anterior	Low	0	Miss			0.580161871593679	0.200107438395024	0.580161871593679	0.200107438395024
PS1F03	1	Anterior	Low	1	Hit	0.465130588652602	0.207787957210622			0.465130588652602	0.207787957210622
PS1F03	1	Anterior	Low	1	Hit	0.375189516556391	0.17379962054674			0.375189516556391	0.17379962054674
PS1F03	1	Anterior	Low	1	Hit	0.341386371090908	0.089797299523303			0.341386371090908	0.089797299523303
PS1F03	1	Anterior	Low	1	Hit	0.0399567509400347	0.926336957333268			0.0399567509400347	0.926336957333268
PS1F03	1	Anterior	Low	1	Hit	0.402092403333168	0.260033105329921			0.402092403333168	0.260033105329921
PS1F03	1	Anterior	Low	1	Hit	1.9076538940789	0.800505035804367			1.9076538940789	0.800505035804367
PS1F03	1	Anterior	Low	1	Hit	1.60269312516354	0.266058118235348			1.60269312516354	0.266058118235348
PS1F03	1	Anterior	Low	1	Hit	1.81783172423494	0.792097029544337			1.81783172423494	0.792097029544337
PS1F03	1	Anterior	Low	1	Hit	1.88521765034811	0.512928154067049			1.88521765034811	0.512928154067049
PS1F03	1	Anterior	Low	1	Hit	0.881053390160731	0.535205588668981			0.881053390160731	0.535205588668981
PS1F03	1	Anterior	Low	1	Hit	0.706444824080308	0.520094735299423			0.706444824080308	0.520094735299423
PS1F03	1	Anterior	Low	1	Hit	0.188873127119341	0.0173361213007297			0.188873127119341	0.0173361213007297
PS1F03	1	Anterior	Low	1	Hit	0.4124744050519	0.349422597829314			0.4124744050519	0.349422597829314
PS1F03	1	Anterior	Low	1	Hit	1.11294520209916	0.525969524153568			1.11294520209916	0.525969524153568
PS1F03	1	Anterior	Low	1	Hit	1.01286766641144	1.1343119561255			1.01286766641144	1.1343119561255
PS1F03	1	Anterior	Low	1	Hit	1.55782197372235	0.652668652937082			1.55782197372235	0.652668652937082
PS1F03	1	Anterior	Low	1	Hit	0.743212578201932	0.104478314031638			0.743212578201932	0.104478314031638
PS1F03	1	Anterior	Low	1	Hit	1.14292064624827	0.435616518404697			1.14292064624827	0.435616518404697
PS1F03	1	Anterior	Low	1	Hit	0.784508679835088	0.792356720946628			0.784508679835088	0.792356720946628
PS1F03	1	Anterior	Low	1	Hit	0.781893457515945	0.397421250502989			0.781893457515945	0.397421250502989	22
PS1F03	8	Lateral	High	1	Hit	0.313611638820699	0.0592272799256257			0.313611638820699	0.0592272799256257
PS1F03	8	Lateral	High	1	Hit	0.169440258051673	0.0215528033982118			0.169440258051673	0.0215528033982118
PS1F03	8	Lateral	High	1	Hit	0.10991642685216	0.146205160247277			0.10991642685216	0.146205160247277
PS1F03	8	Lateral	High	1	Hit	0.445049560099793	0.00478972579743164			0.445049560099793	0.00478972579743164
PS1F03	8	Lateral	High	1	Hit	0.45321179474294	0.495878848076504			0.45321179474294	0.495878848076504
PS1F03	8	Lateral	High	1	Hit	0.639678974905738	0.108490329895002			0.639678974905738	0.108490329895002
PS1F03	8	Lateral	High	1	Hit	0.241023825067776	0.654091170861971			0.241023825067776	0.654091170861971
PS1F03	8	Lateral	High	1	Hit	0.272040505967431	0.600378600539972			0.272040505967431	0.600378600539972
PS1F03	8	Lateral	High	1	Hit	0.231942550154291	0.264408770214851			0.231942550154291	0.264408770214851
PS1F03	8	Lateral	High	1	Hit	0.195988386530363	0.0481240167505828			0.195988386530363	0.0481240167505828
PS1F03	8	Lateral	High	1	Hit	0.247748946669049	0.322746832173664			0.247748946669049	0.322746832173664
PS1F03	8	Lateral	High	1	Hit	0.58479584504436	0.691710729254313			0.58479584504436	0.691710729254313
PS1F03	8	Lateral	High	1	Hit	0.191262749235917	0.655272239534774			0.191262749235917	0.655272239534774
PS1F03	8	Lateral	High	1	Hit	0.377530049775848	0.390364356554693			0.377530049775848	0.390364356554693
PS1F03	8	Lateral	High	1	Hit	0.287740142935328	0.297817540741274			0.287740142935328	0.297817540741274
PS1F03	8	Lateral	High	1	Hit	0.203358215795445	0.0436644608099019			0.203358215795445	0.0436644608099019
PS1F03	8	Lateral	High	1	Hit	0.586136024054023	0.527966546219082			0.586136024054023	0.527966546219082
PS1F03	8	Lateral	High	1	Hit	0.795099104664874	0.775885066143807			0.795099104664874	0.775885066143807
PS1F03	8	Lateral	High	1	Hit	1.0196910740688	0.436386163249111			1.0196910740688	0.436386163249111
PS1F03	8	Lateral	High	1	Hit	1.57689840187074	0.328205866469599			1.57689840187074	0.328205866469599
PS1F03	8	Lateral	High	1	Hit	0.830198022654952	0.16132531424935			0.830198022654952	0.16132531424935
PS1F03	8	Lateral	High	1	Hit	0.960395856967685	0.398388708682869			0.960395856967685	0.398388708682869
PS1F03	8	Lateral	High	1	Hit	0.757106625473591	0.566262037749382			0.757106625473591	0.566262037749382
PS1F03	8	Lateral	High	1	Hit	0.295200396860776	0.0324932186126627			0.295200396860776	0.0324932186126627
PS1F03	8	Lateral	High	1	Hit	0.434930499299798	0.1910928000854			0.434930499299798	0.1910928000854	25
PS1F03	2	Anterior	High	0	Miss			0.391579518364697	0.255170706112475	0.391579518364697	0.255170706112475
PS1F03	2	Anterior	High	0	Miss			0.061325677289874	0.548693878137813	0.061325677289874	0.548693878137813
PS1F03	2	Anterior	High	0	Miss			0.528946946727818	0.0834112749118692	0.528946946727818	0.0834112749118692
PS1F03	2	Anterior	High	0	Miss			0.535038991058547	0.514380568790788	0.535038991058547	0.514380568790788
PS1F03	2	Anterior	High	1	Hit	0.427468231076828	0.425176166375875			0.427468231076828	0.425176166375875
PS1F03	2	Anterior	High	0	Miss			0.476044948033544	0.172190550045235	0.476044948033544	0.172190550045235
PS1F03	2	Anterior	High	0	Miss			0.603602524816687	1.57472592243894	0.603602524816687	1.57472592243894
PS1F03	2	Anterior	High	0	Miss			0.246941182001854	0.629756820528241	0.246941182001854	0.629756820528241
PS1F03	2	Anterior	High	0	Miss			0.657126909663216	0.416764441831521	0.657126909663216	0.416764441831521
PS1F03	2	Anterior	High	0	Miss			0.203447813642029	0.913815190696861	0.203447813642029	0.913815190696861
PS1F03	2	Anterior	High	0	Miss			0.915184282950797	0.646644499365868	0.915184282950797	0.646644499365868
PS1F03	2	Anterior	High	0	Miss			2.3846043641041	0.658246894771016	2.3846043641041	0.658246894771016
PS1F03	2	Anterior	High	0	Miss			2.20373382702851	0.591278474677514	2.20373382702851	0.591278474677514
PS1F03	2	Anterior	High	0	Miss			3.53051839065402	0.851479394707738	3.53051839065402	0.851479394707738
PS1F03	2	Anterior	High	0	Miss			2.56411498671664	0.521457895249847	2.56411498671664	0.521457895249847
PS1F03	2	Anterior	High	0	Miss			2.24871148701664	0.639265135442491	2.24871148701664	0.639265135442491
PS1F03	2	Anterior	High	0	Miss			2.18051371241534	0.873885486898624	2.18051371241534	0.873885486898624
PS1F03	2	Anterior	High	0	Miss			2.82967818426779	0.424854530871244	2.82967818426779	0.424854530871244
PS1F03	2	Anterior	High	0	Miss			1.43544582392776	0.406150195859277	1.43544582392776	0.406150195859277
PS1F03	2	Anterior	High	0	Miss			1.59830682816774	0.168520487894076	1.59830682816774	0.168520487894076
PS1F03	2	Anterior	High	0	Miss			2.05725163773748	0.76501929697678	2.05725163773748	0.76501929697678
PS1F03	2	Anterior	High	0	Miss			2.12042876736362	0.506284047866504	2.12042876736362	0.506284047866504
PS1F03	2	Anterior	High	0	Miss			1.34992996057611	0.298113752064284	1.34992996057611	0.298113752064284
PS1F03	2	Anterior	High	0	Miss			1.10323194432375	0.0877775570600523	1.10323194432375	0.0877775570600523
PS1F03	2	Anterior	High	0	Miss			0.221539032041131	0.128714799334455	0.221539032041131	0.128714799334455	1
PS1F03	3	Medial	Low	1	Hit	0.203236138382219	0.186542337976697			0.203236138382219	0.186542337976697
PS1F03	3	Medial	Low	1	Hit	0.615013797348599	0.00281818594834427			0.615013797348599	0.00281818594834427
PS1F03	3	Medial	Low	1	Hit	0.581555594816171	0.132071465821221			0.581555594816171	0.132071465821221
PS1F03	3	Medial	Low	1	Hit	0.0343689826466225	0.261367772927006			0.0343689826466225	0.261367772927006
PS1F03	3	Medial	Low	1	Hit	0.0885298093246663	0.208759855440372			0.0885298093246663	0.208759855440372
PS1F03	3	Medial	Low	1	Hit	0.421983507202299	0.0824709407415156			0.421983507202299	0.0824709407415156
PS1F03	3	Medial	Low	1	Hit	0.214479789745849	0.238678018578414			0.214479789745849	0.238678018578414
PS1F03	3	Medial	Low	1	Hit	0.780189014361669	0.307304122962845			0.780189014361669	0.307304122962845
PS1F03	3	Medial	Low	1	Hit	0.119644661994473	0.63892267784321			0.119644661994473	0.63892267784321
PS1F03	3	Medial	Low	1	Hit	0.384046012785717	0.12495958922878			0.384046012785717	0.12495958922878
PS1F03	3	Medial	Low	1	Hit	0.530547876349719	0.0487142469325867			0.530547876349719	0.0487142469325867
PS1F03	3	Medial	Low	1	Hit	0.161195913847638	0.0457756543889971			0.161195913847638	0.0457756543889971
PS1F03	3	Medial	Low	1	Hit	0.495256215594494	0.00593511168671057			0.495256215594494	0.00593511168671057
PS1F03	3	Medial	Low	1	Hit	0.491557217596399	0.00975600717978331			0.491557217596399	0.00975600717978331
PS1F03	3	Medial	Low	1	Hit	0.197630900754633	0.0851415503473323			0.197630900754633	0.0851415503473323
PS1F03	3	Medial	Low	1	Hit	0.344021964223916	0.125115898244566			0.344021964223916	0.125115898244566
PS1F03	3	Medial	Low	1	Hit	0.341098598173994	0.363290571411129			0.341098598173994	0.363290571411129
PS1F03	3	Medial	Low	1	Hit	0.442549181949011	0.382353390056897			0.442549181949011	0.382353390056897
PS1F03	3	Medial	Low	1	Hit	0.491774981583752	0.163702726920945			0.491774981583752	0.163702726920945
PS1F03	3	Medial	Low	1	Hit	0.848356112095024	0.383477740015042			0.848356112095024	0.383477740015042
PS1F03	3	Medial	Low	1	Hit	0.389722905957865	0.258286114826277			0.389722905957865	0.258286114826277
PS1F03	3	Medial	Low	1	Hit	0.617190585937684	0.0551622468807942			0.617190585937684	0.0551622468807942
PS1F03	3	Medial	Low	1	Hit	0.32977470115953	0.14854402570608			0.32977470115953	0.14854402570608
PS1F03	3	Medial	Low	1	Hit	0.00886529514796575	0.167620131782925			0.00886529514796575	0.167620131782925
PS1F03	3	Medial	Low	1	Hit	0.212067514032246	0.521839441337519			0.212067514032246	0.521839441337519	25
PS1F03	6	Posterior	High	0	Miss			1.19429455988954	0.0199283661787462	1.19429455988954	0.0199283661787462
PS1F03	6	Posterior	High	0	Miss			3.30080078002566	0.954172994056005	3.30080078002566	0.954172994056005
PS1F03	6	Posterior	High	0	Miss			1.21637553303781	0.0717971739852832	1.21637553303781	0.0717971739852832
PS1F03	6	Posterior	High	0	Miss			0.627088520060883	0.213352920149257	0.627088520060883	0.213352920149257
PS1F03	6	Posterior	High	0	Miss			3.18475992220152	0.135324317800356	3.18475992220152	0.135324317800356
PS1F03	6	Posterior	High	0	Miss			2.01621214358808	1.10574207429912	2.01621214358808	1.10574207429912
PS1F03	6	Posterior	High	0	Miss			1.7014715660154	1.32218233780433	1.7014715660154	1.32218233780433
PS1F03	6	Posterior	High	0	Miss			1.30478321276035	1.12645796102077	1.30478321276035	1.12645796102077
PS1F03	6	Posterior	High	0	Miss			1.4453003824307	0.887718535282982	1.4453003824307	0.887718535282982
PS1F03	6	Posterior	High	0	Miss			0.208725530841377	3.61303157342844	0.208725530841377	3.61303157342844
PS1F03	6	Posterior	High	0	Miss			1.09960668586373	2.74080588187173	1.09960668586373	2.74080588187173
PS1F03	6	Posterior	High	0	Miss			0.350967708101853	2.4469656993109	0.350967708101853	2.4469656993109
PS1F03	6	Posterior	High	0	Miss			0.472709562852598	2.10062435503164	0.472709562852598	2.10062435503164
PS1F03	6	Posterior	High	0	Miss			0.79775827331429	3.22868030409201	0.79775827331429	3.22868030409201
PS1F03	6	Posterior	High	0	Miss			2.63554742804246	2.87682260543132	2.63554742804246	2.87682260543132
PS1F03	6	Posterior	High	0	Miss			2.83894919243915	4.22494038765953	2.83894919243915	4.22494038765953
PS1F03	6	Posterior	High	0	Miss			2.27860953965869	4.52465671358339	2.27860953965869	4.52465671358339
PS1F03	6	Posterior	High	0	Miss			2.28537801948806	0.844248335798051	2.28537801948806	0.844248335798051
PS1F03	6	Posterior	High	0	Miss			1.62835728208063	0.701931028000084	1.62835728208063	0.701931028000084
PS1F03	6	Posterior	High	0	Miss			1.10692642489141	4.05055086001106	1.10692642489141	4.05055086001106
PS1F03	6	Posterior	High	1	Hit	0.3149468568555	3.45814038903385			0.3149468568555	3.45814038903385
PS1F03	6	Posterior	High	1	Hit	0.0251582799543728	4.5162649562796			0.0251582799543728	4.5162649562796
PS1F03	6	Posterior	High	1	Hit	0.273117840532227	2.57369233588627			0.273117840532227	2.57369233588627
PS1F03	6	Posterior	High	1	Hit	0.312387268031978	3.14241532358445			0.312387268031978	3.14241532358445
PS1F03	6	Posterior	High	1	Hit	0.0998282201045226	3.48272166992472			0.0998282201045226	3.48272166992472	5
PS1F03	5	Posterior	Low	1	Hit	0.734919713231022	2.65482142291522			0.734919713231022	2.65482142291522
PS1F03	5	Posterior	Low	1	Hit	0.339483497983822	1.68076955716781			0.339483497983822	1.68076955716781
PS1F03	5	Posterior	Low	1	Hit	0.339114531592302	1.21625134886229			0.339114531592302	1.21625134886229
PS1F03	5	Posterior	Low	1	Hit	0.835343897363244	1.18854608973633			0.835343897363244	1.18854608973633
PS1F03	5	Posterior	Low	1	Hit	0.245287016522793	0.670134879229224			0.245287016522793	0.670134879229224
PS1F03	5	Posterior	Low	1	Hit	1.31620236546972	0.326439534243923			1.31620236546972	0.326439534243923
PS1F03	5	Posterior	Low	1	Hit	0.874919869324067	0.534564566843848			0.874919869324067	0.534564566843848
PS1F03	5	Posterior	Low	1	Hit	1.17196124820453	0.517023809525215			1.17196124820453	0.517023809525215
PS1F03	5	Posterior	Low	1	Hit	2.3364542603111	0.811785589690356			2.3364542603111	0.811785589690356
PS1F03	5	Posterior	Low	1	Hit	1.37998352007919	1.40770425010929			1.37998352007919	1.40770425010929
PS1F03	5	Posterior	Low	1	Hit	2.11598431004736	2.39013604643695			2.11598431004736	2.39013604643695
PS1F03	5	Posterior	Low	1	Hit	1.66339951467855	0.819304457837017			1.66339951467855	0.819304457837017
PS1F03	5	Posterior	Low	1	Hit	1.13620118534739	0.466541320955766			1.13620118534739	0.466541320955766
PS1F03	5	Posterior	Low	1	Hit	1.66688428311286	0.39028786613623			1.66688428311286	0.39028786613623
PS1F03	5	Posterior	Low	1	Hit	2.29918136800668	0.431396153165473			2.29918136800668	0.431396153165473
PS1F03	5	Posterior	Low	1	Hit	2.24062077757302	0.035310223080371			2.24062077757302	0.035310223080371
PS1F03	5	Posterior	Low	1	Hit	1.7842253180698	0.220973546372166			1.7842253180698	0.220973546372166
PS1F03	5	Posterior	Low	1	Hit	1.04789069170754	0.0703233892459885			1.04789069170754	0.0703233892459885
PS1F03	5	Posterior	Low	1	Hit	1.40258041674267	0.562175707894157			1.40258041674267	0.562175707894157
PS1F03	5	Posterior	Low	1	Hit	1.21052384245396	0.725864888487276			1.21052384245396	0.725864888487276
PS1F03	5	Posterior	Low	1	Hit	1.62745549402656	1.3177551164396			1.62745549402656	1.3177551164396
PS1F03	5	Posterior	Low	1	Hit	0.579559212729215	0.607298791404951			0.579559212729215	0.607298791404951
PS1F03	5	Posterior	Low	1	Hit	0.502957090158965	0.45476313886628			0.502957090158965	0.45476313886628
PS1F03	5	Posterior	Low	1	Hit	0.431868253560459	0.763162788254457			0.431868253560459	0.763162788254457
PS1F03	5	Posterior	Low	1	Hit	1.00271059879287	0.19957889407809			1.00271059879287	0.19957889407809	25
PS1F03	7	Lateral	Low	0	Miss			0.549797629247848	0.248334921747711	0.549797629247848	0.248334921747711
PS1F03	7	Lateral	Low	1	Hit	1.7037697683045	0.0399938815419123			1.7037697683045	0.0399938815419123
PS1F03	7	Lateral	Low	0	Miss			0.944097248338046	0.0851874606840841	0.944097248338046	0.0851874606840841
PS1F03	7	Lateral	Low	1	Hit	1.64106228325445	0.128987906625049			1.64106228325445	0.128987906625049
PS1F03	7	Lateral	Low	1	Hit	2.37466904107933	0.509856718201691			2.37466904107933	0.509856718201691
PS1F03	7	Lateral	Low	1	Hit	1.68100469708392	0.162081028671652			1.68100469708392	0.162081028671652
PS1F03	7	Lateral	Low	1	Hit	1.08699867815754	1.12443916896837			1.08699867815754	1.12443916896837
PS1F03	7	Lateral	Low	1	Hit	0.552755188516518	0.420835088108953			0.552755188516518	0.420835088108953
PS1F03	7	Lateral	Low	1	Hit	1.35134096731527	0.066761258017392			1.35134096731527	0.066761258017392
PS1F03	7	Lateral	Low	1	Hit	1.02173137096575	0.0616245433696871			1.02173137096575	0.0616245433696871
PS1F03	7	Lateral	Low	1	Hit	1.14077675280349	0.251000325087501			1.14077675280349	0.251000325087501
PS1F03	7	Lateral	Low	1	Hit	1.48661760078134	0.0625350640694027			1.48661760078134	0.0625350640694027
PS1F03	7	Lateral	Low	1	Hit	0.967652007197846	0.403794565264954			0.967652007197846	0.403794565264954
PS1F03	7	Lateral	Low	1	Hit	1.06117670983318	0.371341692651436			1.06117670983318	0.371341692651436
PS1F03	7	Lateral	Low	1	Hit	0.577776365637723	0.360769148906886			0.577776365637723	0.360769148906886
PS1F03	7	Lateral	Low	1	Hit	0.991246361768953	0.511291593023939			0.991246361768953	0.511291593023939
PS1F03	7	Lateral	Low	1	Hit	1.1863467406861	0.555598516126652			1.1863467406861	0.555598516126652
PS1F03	7	Lateral	Low	1	Hit	0.484288366937306	0.687356003753662			0.484288366937306	0.687356003753662
PS1F03	7	Lateral	Low	1	Hit	0.172133357620352	0.107251506301806			0.172133357620352	0.107251506301806
PS1F03	7	Lateral	Low	1	Hit	0.623726904637655	0.555962992905192			0.623726904637655	0.555962992905192
PS1F03	7	Lateral	Low	1	Hit	0.173693367966879	0.0392364587972125			0.173693367966879	0.0392364587972125
PS1F03	7	Lateral	Low	1	Hit	0.511737133664097	0.01192861653543			0.511737133664097	0.01192861653543
PS1F03	7	Lateral	Low	1	Hit	0.116701203902847	0.0373292900388584			0.116701203902847	0.0373292900388584
PS1F03	7	Lateral	Low	1	Hit	0.127998673857408	0.233535238246484			0.127998673857408	0.233535238246484
PS1F03	7	Lateral	Low	1	Hit	0.551051451366529	0.141993562842133			0.551051451366529	0.141993562842133	23
PS1F03	4	Medial	High	1	Hit	1.25121598625287	1.22428213635642			1.25121598625287	1.22428213635642
PS1F03	4	Medial	High	1	Hit	2.28021942498087	2.42892614704624			2.28021942498087	2.42892614704624
PS1F03	4	Medial	High	1	Hit	2.19124970219929	2.65074533163414			2.19124970219929	2.65074533163414
PS1F03	4	Medial	High	1	Hit	1.12799082470571	4.20477286453629			1.12799082470571	4.20477286453629
PS1F03	4	Medial	High	1	Hit	1.62650147121361	2.920998969666			1.62650147121361	2.920998969666
PS1F03	4	Medial	High	1	Hit	1.90933751563771	3.20159259754233			1.90933751563771	3.20159259754233
PS1F03	4	Medial	High	1	Hit	1.56227584417103	3.41905040283136			1.56227584417103	3.41905040283136
PS1F03	4	Medial	High	1	Hit	1.64020992963057	2.93529008998926			1.64020992963057	2.93529008998926
PS1F03	4	Medial	High	1	Hit	1.60223836889863	2.36277626545546			1.60223836889863	2.36277626545546
PS1F03	4	Medial	High	1	Hit	2.13217824709331	3.03209593374037			2.13217824709331	3.03209593374037
PS1F03	4	Medial	High	1	Hit	1.70631596514867	2.80513005906801			1.70631596514867	2.80513005906801
PS1F03	4	Medial	High	1	Hit	2.30411504661177	1.90304116105233			2.30411504661177	1.90304116105233
PS1F03	4	Medial	High	1	Hit	1.16121866882702	1.65765644829034			1.16121866882702	1.65765644829034
PS1F03	4	Medial	High	1	Hit	0.866091247910781	3.01308686762503			0.866091247910781	3.01308686762503
PS1F03	4	Medial	High	1	Hit	0.805978613972665	2.40724460664413			0.805978613972665	2.40724460664413
PS1F03	4	Medial	High	1	Hit	0.702547174664763	1.66886249894562			0.702547174664763	1.66886249894562
PS1F03	4	Medial	High	1	Hit	0.573790838760384	1.33168752043641			0.573790838760384	1.33168752043641
PS1F03	4	Medial	High	1	Hit	0.0726930982170719	1.48616249781089			0.0726930982170719	1.48616249781089
PS1F03	4	Medial	High	1	Hit	0.465713199181075	2.01806557571532			0.465713199181075	2.01806557571532
PS1F03	4	Medial	High	1	Hit	1.35792726799357	2.57032893638037			1.35792726799357	2.57032893638037
PS1F03	4	Medial	High	1	Hit	0.30996175474766	2.89519113723809			0.30996175474766	2.89519113723809
PS1F03	4	Medial	High	1	Hit	0.424566334374732	2.82117829438437			0.424566334374732	2.82117829438437
PS1F03	4	Medial	High	1	Hit	0.513085966046551	2.9825177841919			0.513085966046551	2.9825177841919
PS1F03	4	Medial	High	1	Hit	0.616534265084384	3.34883293631784			0.616534265084384	3.34883293631784
PS1F03	4	Medial	High	1	Hit	0.324889078252355	2.86560001191309			0.324889078252355	2.86560001191309	25
PS1M04	3	Medial	Low	0	Miss			0.171922488923403	0.213382307610027	0.171922488923403	0.213382307610027
PS1M04	3	Medial	Low	1	Hit	0.00649525316944022	0.060985750139686			0.00649525316944022	0.060985750139686
PS1M04	3	Medial	Low	0	Miss			0.933463302933238	0.293414966424859	0.933463302933238	0.293414966424859
PS1M04	3	Medial	Low	0	Miss			0.209519772301896	0.104639504598152	0.209519772301896	0.104639504598152
PS1M04	3	Medial	Low	1	Hit	0.894505830994923	11.5317472228562			0.894505830994923	11.5317472228562
PS1M04	3	Medial	Low	1	Hit	0.609892451820256	0.35168179127842			0.609892451820256	0.35168179127842
PS1M04	3	Medial	Low	1	Hit	0.487383310364801	0.369417919163418			0.487383310364801	0.369417919163418
PS1M04	3	Medial	Low	1	Hit	0.215754773373027	0.357989444839951			0.215754773373027	0.357989444839951
PS1M04	3	Medial	Low	1	Hit	0.249844442025558	0.0476222968868161			0.249844442025558	0.0476222968868161
PS1M04	3	Medial	Low	1	Hit	0.0898639707757356	0.279784400608635			0.0898639707757356	0.279784400608635
PS1M04	3	Medial	Low	1	Hit	0.936823253908974	0.158992167313842			0.936823253908974	0.158992167313842
PS1M04	3	Medial	Low	1	Hit	0.374632654212886	0.252453659374348			0.374632654212886	0.252453659374348
PS1M04	3	Medial	Low	1	Hit	0.727828496118015	0.443224747265852			0.727828496118015	0.443224747265852
PS1M04	3	Medial	Low	1	Hit	0.722339618399103	0.243055039299584			0.722339618399103	0.243055039299584
PS1M04	3	Medial	Low	1	Hit	0.901057621374737	0.0910321956916551			0.901057621374737	0.0910321956916551
PS1M04	3	Medial	Low	1	Hit	0.697508530293121	0.176764031195042			0.697508530293121	0.176764031195042
PS1M04	3	Medial	Low	1	Hit	0.571456353059671	0.0500740445835			0.571456353059671	0.0500740445835
PS1M04	3	Medial	Low	1	Hit	0.152423550425075	0.152255533530473			0.152423550425075	0.152255533530473
PS1M04	3	Medial	Low	1	Hit	0.181292934237548	0.24514174351183			0.181292934237548	0.24514174351183
PS1M04	3	Medial	Low	0	Miss			0.691908243944359	0.382003634390465	0.691908243944359	0.382003634390465
PS1M04	3	Medial	Low	0	Miss			0.530534829644719	0.103581112843109	0.530534829644719	0.103581112843109
PS1M04	3	Medial	Low	0	Miss			0.552019712173111	0.022619314856767	0.552019712173111	0.022619314856767
PS1M04	3	Medial	Low	0	Miss			0.142724217617402	0.133065900852138	0.142724217617402	0.133065900852138
PS1M04	3	Medial	Low	1	Hit	0.794237002846946	0.15657277657723			0.794237002846946	0.15657277657723
PS1M04	3	Medial	Low	1	Hit	0.094918839996633	0.226614290218942			0.094918839996633	0.226614290218942	18
PS1M04	5	Posterior	Low	0	Miss			0.394758163729083	0.347775714608339	0.394758163729083	0.347775714608339
PS1M04	5	Posterior	Low	0	Miss			0.0131244538065616	0.29168193404421	0.0131244538065616	0.29168193404421
PS1M04	5	Posterior	Low	0	Miss			0.0831878357203983	0.408595766961506	0.0831878357203983	0.408595766961506
PS1M04	5	Posterior	Low	0	Miss			0.708068970589633	0.65945065380334	0.708068970589633	0.65945065380334
PS1M04	5	Posterior	Low	0	Miss			0.554780559572162	0.618759261633253	0.554780559572162	0.618759261633253
PS1M04	5	Posterior	Low	0	Miss			0.168907868873232	0.727529347456972	0.168907868873232	0.727529347456972
PS1M04	5	Posterior	Low	0	Miss			1.04738215560776	0.46663251147648	1.04738215560776	0.46663251147648
PS1M04	5	Posterior	Low	0	Miss			0.213588629522823	1.3810681130735	0.213588629522823	1.3810681130735
PS1M04	5	Posterior	Low	0	Miss			1.03402875862479	0.329360615641702	1.03402875862479	0.329360615641702
PS1M04	5	Posterior	Low	0	Miss			0.365064384021668	1.24083266168632	0.365064384021668	1.24083266168632
PS1M04	5	Posterior	Low	0	Miss			0.11461456861476	1.34225398024629	0.11461456861476	1.34225398024629
PS1M04	5	Posterior	Low	0	Miss			0.156783216063134	1.44261384185672	0.156783216063134	1.44261384185672
PS1M04	5	Posterior	Low	0	Miss			0.701252698560978	0.460764228511033	0.701252698560978	0.460764228511033
PS1M04	5	Posterior	Low	0	Miss			0.371909207384352	3.17477395589553	0.371909207384352	3.17477395589553
PS1M04	5	Posterior	Low	0	Miss			0.907637221629589	1.61232231230645	0.907637221629589	1.61232231230645
PS1M04	5	Posterior	Low	0	Miss			0.458137030672503	0.96428515723041	0.458137030672503	0.96428515723041
PS1M04	5	Posterior	Low	0	Miss			0.199924150993109	1.09353685293218	0.199924150993109	1.09353685293218
PS1M04	5	Posterior	Low	0	Miss			0.86999320517581	0.855776892226016	0.86999320517581	0.855776892226016
PS1M04	5	Posterior	Low	0	Miss			2.01983879631354	0.0634746958669741	2.01983879631354	0.0634746958669741
PS1M04	5	Posterior	Low	0	Miss			0.671588198451824	0.373959208198697	0.671588198451824	0.373959208198697
PS1M04	5	Posterior	Low	0	Miss			0.334137201156746	1.12116088984441	0.334137201156746	1.12116088984441
PS1M04	5	Posterior	Low	0	Miss			0.0539798541727396	1.78006235708667	0.0539798541727396	1.78006235708667
PS1M04	5	Posterior	Low	1	Hit	0.752077146268491	0.91643660202705			0.752077146268491	0.91643660202705
PS1M04	5	Posterior	Low	1	Hit	0.266486815295222	0.87590630735011			0.266486815295222	0.87590630735011
PS1M04	5	Posterior	Low	1	Hit	0.0804283719138077	0.990765550588794			0.0804283719138077	0.990765550588794	3
PS1M04	1	Anterior	Low	1	Hit	0.586291217570329	0.748006699796271			0.586291217570329	0.748006699796271
PS1M04	1	Anterior	Low	0	Miss			0.352092233302518	0.765365709961266	0.352092233302518	0.765365709961266
PS1M04	1	Anterior	Low	0	Miss			0.297279771876198	0.410317360889813	0.297279771876198	0.410317360889813
PS1M04	1	Anterior	Low	1	Hit	0.0654976147254036	0.256723655276815			0.0654976147254036	0.256723655276815
PS1M04	1	Anterior	Low	1	Hit	0.574111757500051	0.187185596867081			0.574111757500051	0.187185596867081
PS1M04	1	Anterior	Low	1	Hit	0.387985812118131	0.328182000076371			0.387985812118131	0.328182000076371
PS1M04	1	Anterior	Low	0	Miss			0.328222795368665	0.270278250763536	0.328222795368665	0.270278250763536
PS1M04	1	Anterior	Low	0	Miss			0.636908341589658	0.703074373179909	0.636908341589658	0.703074373179909
PS1M04	1	Anterior	Low	1	Hit	0.646116143907527	0.540613743094099			0.646116143907527	0.540613743094099
PS1M04	1	Anterior	Low	1	Hit	1.09841700031284	0.327950534820125			1.09841700031284	0.327950534820125
PS1M04	1	Anterior	Low	1	Hit	0.873302482338465	0.376911671768632			0.873302482338465	0.376911671768632
PS1M04	1	Anterior	Low	1	Hit	0.358310598932583	0.646828623808297			0.358310598932583	0.646828623808297
PS1M04	1	Anterior	Low	1	Hit	0.312105806929864	0.383526002389882			0.312105806929864	0.383526002389882
PS1M04	1	Anterior	Low	1	Hit	0.866047156261255	0.264446383115665			0.866047156261255	0.264446383115665
PS1M04	1	Anterior	Low	1	Hit	0.568220316123217	0.0190370518997867			0.568220316123217	0.0190370518997867
PS1M04	1	Anterior	Low	1	Hit	0.293835894628803	0.0660351810231354			0.293835894628803	0.0660351810231354
PS1M04	1	Anterior	Low	1	Hit	0.635991671546213	0.447869781331228			0.635991671546213	0.447869781331228
PS1M04	1	Anterior	Low	1	Hit	0.817441579357029	0.182381601434166			0.817441579357029	0.182381601434166
PS1M04	1	Anterior	Low	1	Hit	0.453390169016956	0.224413666451269			0.453390169016956	0.224413666451269
PS1M04	1	Anterior	Low	1	Hit	0.309736800224186	0.211040664461347			0.309736800224186	0.211040664461347
PS1M04	1	Anterior	Low	1	Hit	0.417968972795784	0.139566318123343			0.417968972795784	0.139566318123343
PS1M04	1	Anterior	Low	1	Hit	0.24858019705186	0.118139030379179			0.24858019705186	0.118139030379179
PS1M04	1	Anterior	Low	1	Hit	0.176527199544307	0.104354577885044			0.176527199544307	0.104354577885044
PS1M04	1	Anterior	Low	1	Hit	0.42338114688952	0.186834907145663			0.42338114688952	0.186834907145663
PS1M04	1	Anterior	Low	1	Hit	0.159913518501623	0.0174969192483623			0.159913518501623	0.0174969192483623	21
PS1M04	4	Medial	High	1	Hit	0.918717282690023	0.0833122992378943			0.918717282690023	0.0833122992378943
PS1M04	4	Medial	High	1	Hit	0.810706608789758	0.479091368554448			0.810706608789758	0.479091368554448
PS1M04	4	Medial	High	1	Hit	1.23283046993505	0.304175038198325			1.23283046993505	0.304175038198325
PS1M04	4	Medial	High	1	Hit	0.351138728380059	0.00808541553812425			0.351138728380059	0.00808541553812425
PS1M04	4	Medial	High	1	Hit	0.0553106239402137	0.333753127618696			0.0553106239402137	0.333753127618696
PS1M04	4	Medial	High	0	Miss			0.158121784592199	0.351164340639679	0.158121784592199	0.351164340639679
PS1M04	4	Medial	High	1	Hit	0.685361488469086	0.619186823978081			0.685361488469086	0.619186823978081
PS1M04	4	Medial	High	0	Miss			0.397050146648169	0.501330281647133	0.397050146648169	0.501330281647133
PS1M04	4	Medial	High	1	Hit	0.128950938852451	0.302539433795031			0.128950938852451	0.302539433795031
PS1M04	4	Medial	High	0	Miss			0.529816351639694	0.124124995123934	0.529816351639694	0.124124995123934
PS1M04	4	Medial	High	1	Hit	0.630454772780039	0.135315767310024			0.630454772780039	0.135315767310024
PS1M04	4	Medial	High	1	Hit	0.506847857531461	0.0974555886171604			0.506847857531461	0.0974555886171604
PS1M04	4	Medial	High	1	Hit	0.847423035861377	0.0523343249927386			0.847423035861377	0.0523343249927386
PS1M04	4	Medial	High	1	Hit	0.529912428562691	0.0323193167146858			0.529912428562691	0.0323193167146858
PS1M04	4	Medial	High	1	Hit	0.268279735606034	0.145329473223482			0.268279735606034	0.145329473223482
PS1M04	4	Medial	High	1	Hit	0.245232067045151	0.466839434126365			0.245232067045151	0.466839434126365
PS1M04	4	Medial	High	0	Miss			0.391504855942829	0.60210244229348	0.391504855942829	0.60210244229348
PS1M04	4	Medial	High	1	Hit	0.648324491699164	0.510720100962843			0.648324491699164	0.510720100962843
PS1M04	4	Medial	High	1	Hit	0.610777978760426	0.372527781647339			0.610777978760426	0.372527781647339
PS1M04	4	Medial	High	1	Hit	0.00461144748861742	0.131581858787214			0.00461144748861742	0.131581858787214
PS1M04	4	Medial	High	1	Hit	0.70728918794849	0.221299401707496			0.70728918794849	0.221299401707496
PS1M04	4	Medial	High	1	Hit	0.267475963372284	0.026040589597855			0.267475963372284	0.026040589597855
PS1M04	4	Medial	High	1	Hit	0.445124325332788	0.0593943694608079			0.445124325332788	0.0593943694608079
PS1M04	4	Medial	High	1	Hit	0.593693822426243	0.0187945131258669			0.593693822426243	0.0187945131258669
PS1M04	4	Medial	High	0	Miss			0.208656882803567	0.115307079681605	0.208656882803567	0.115307079681605	20
PS1M04	2	Anterior	High	0	Miss			0.153255333375091	0.0973291641283076	0.153255333375091	0.0973291641283076
PS1M04	2	Anterior	High	0	Miss			0.567466123854256	0.432963171795326	0.567466123854256	0.432963171795326
PS1M04	2	Anterior	High	0	Miss			0.364121457601261	0.833037695364542	0.364121457601261	0.833037695364542
PS1M04	2	Anterior	High	0	Miss			0.611972232611452	1.53322459992589	0.611972232611452	1.53322459992589
PS1M04	2	Anterior	High	0	Miss			1.67259617213011	9.61701731834365	1.67259617213011	9.61701731834365
PS1M04	2	Anterior	High	0	Miss			1.1764251585171	3.28985322435559	1.1764251585171	3.28985322435559
PS1M04	2	Anterior	High	0	Miss			1.37546301131311	3.5173346488351	1.37546301131311	3.5173346488351
PS1M04	2	Anterior	High	0	Miss			2.69069957254985	3.72881851680245	2.69069957254985	3.72881851680245
PS1M04	2	Anterior	High	0	Miss			0.952115998316795	2.82893617056754	0.952115998316795	2.82893617056754
PS1M04	2	Anterior	High	0	Miss			5.67441095830001	8.23412623017627	5.67441095830001	8.23412623017627
PS1M04	2	Anterior	High	0	Miss			0.326485670476258	2.13993269444557	0.326485670476258	2.13993269444557
PS1M04	2	Anterior	High	0	Miss			1.07327010295659	2.1971789528596	1.07327010295659	2.1971789528596
PS1M04	2	Anterior	High	0	Miss			1.21862829011248	1.64649983123471	1.21862829011248	1.64649983123471
PS1M04	2	Anterior	High	0	Miss			0.298082690178326	3.65363459690467	0.298082690178326	3.65363459690467
PS1M04	2	Anterior	High	0	Miss			0.744683018743846	3.38867892907607	0.744683018743846	3.38867892907607
PS1M04	2	Anterior	High	0	Miss			0.125079130733571	3.23725063570795	0.125079130733571	3.23725063570795
PS1M04	2	Anterior	High	0	Miss			1.18836980413866	3.71691134487686	1.18836980413866	3.71691134487686
PS1M04	2	Anterior	High	0	Miss			0.826122174715037	4.59519248468594	0.826122174715037	4.59519248468594
PS1M04	2	Anterior	High	0	Miss			1.60434418309524	3.82207523872869	1.60434418309524	3.82207523872869
PS1M04	2	Anterior	High	0	Miss			1.26112597273279	4.40089993703967	1.26112597273279	4.40089993703967
PS1M04	2	Anterior	High	0	Miss			0.0854934251453141	2.78630388658676	0.0854934251453141	2.78630388658676
PS1M04	2	Anterior	High	0	Miss			1.10618100043167	6.15824528355937	1.10618100043167	6.15824528355937
PS1M04	2	Anterior	High	0	Miss			1.46056345845467	2.74355831238958	1.46056345845467	2.74355831238958
PS1M04	2	Anterior	High	0	Miss			0.47589485066254	1.88521369237654	0.47589485066254	1.88521369237654
PS1M04	2	Anterior	High	0	Miss			0.0221517503032729	2.94994569819258	0.0221517503032729	2.94994569819258	0
PS1M04	8	Lateral	High	0	Miss			0.870638120249758	0.179794435074182	0.870638120249758	0.179794435074182
PS1M04	8	Lateral	High	0	Miss			0.475240078072314	0.173736271307344	0.475240078072314	0.173736271307344
PS1M04	8	Lateral	High	0	Miss			2.03002355878425	0.145558069871189	2.03002355878425	0.145558069871189
PS1M04	8	Lateral	High	1	Hit	0.64602975244347	0.688955140232839			0.64602975244347	0.688955140232839
PS1M04	8	Lateral	High	1	Hit	0.607599891765066	2.0679324154538			0.607599891765066	2.0679324154538
PS1M04	8	Lateral	High	1	Hit	0.52636059450049	0.80257079098816			0.52636059450049	0.80257079098816
PS1M04	8	Lateral	High	1	Hit	1.30523365030661	1.84428250135916			1.30523365030661	1.84428250135916
PS1M04	8	Lateral	High	1	Hit	0.813753554003524	2.3360292947044			0.813753554003524	2.3360292947044
PS1M04	8	Lateral	High	1	Hit	0.663650092610313	7.75500542096054			0.663650092610313	7.75500542096054
PS1M04	8	Lateral	High	1	Hit	0.350462924134137	0.392070580821855			0.350462924134137	0.392070580821855
PS1M04	8	Lateral	High	0	Miss			0.380171655249864	0.990707145955831	0.380171655249864	0.990707145955831
PS1M04	8	Lateral	High	1	Hit	1.31432463398873	1.24787133279008			1.31432463398873	1.24787133279008
PS1M04	8	Lateral	High	1	Hit	0.263480136560407	3.8956268363287			0.263480136560407	3.8956268363287
PS1M04	8	Lateral	High	0	Miss			0.413565489902954	0.346222265841201	0.413565489902954	0.346222265841201
PS1M04	8	Lateral	High	1	Hit	0.492117881950453	0.160593978448329			0.492117881950453	0.160593978448329
PS1M04	8	Lateral	High	1	Hit	0.859740898486105	0.621377943402933			0.859740898486105	0.621377943402933
PS1M04	8	Lateral	High	1	Hit	0.241768742062991	0.141977286430834			0.241768742062991	0.141977286430834
PS1M04	8	Lateral	High	0	Miss			0.759482034085904	0.117866502080439	0.759482034085904	0.117866502080439
PS1M04	8	Lateral	High	0	Miss			0.0974170291502148	0.246219532189819	0.0974170291502148	0.246219532189819
PS1M04	8	Lateral	High	1	Hit	0.439877153300005	0.168134793255248			0.439877153300005	0.168134793255248
PS1M04	8	Lateral	High	1	Hit	0.254945905780335	0.603404066726151			0.254945905780335	0.603404066726151
PS1M04	8	Lateral	High	1	Hit	0.16027090107916	0.269413475969198			0.16027090107916	0.269413475969198
PS1M04	8	Lateral	High	1	Hit	0.271445373380812	0.394404504026875			0.271445373380812	0.394404504026875
PS1M04	8	Lateral	High	1	Hit	0.231313102432804	0.448575807772201			0.231313102432804	0.448575807772201
PS1M04	8	Lateral	High	1	Hit	1.70030940604666	0.226934843025187			1.70030940604666	0.226934843025187	18
PS1M04	7	Lateral	Low	0	Miss			0.953753728036556	10.9399342889522	0.953753728036556	10.9399342889522
PS1M04	7	Lateral	Low	0	Miss			1.04676896097343	3.9439815908105	1.04676896097343	3.9439815908105
PS1M04	7	Lateral	Low	1	Hit	0.885766023668435	0.0871061321356965			0.885766023668435	0.0871061321356965
PS1M04	7	Lateral	Low	1	Hit	0.0220207918633744	0.408023441589853			0.0220207918633744	0.408023441589853
PS1M04	7	Lateral	Low	1	Hit	0.172908732448526	0.79150077364641			0.172908732448526	0.79150077364641
PS1M04	7	Lateral	Low	1	Hit	0.313143215884958	0.538060833855528			0.313143215884958	0.538060833855528
PS1M04	7	Lateral	Low	1	Hit	0.671262557929968	0.531065939010929			0.671262557929968	0.531065939010929
PS1M04	7	Lateral	Low	0	Miss			0.26779413762222	0.699847502965943	0.26779413762222	0.699847502965943
PS1M04	7	Lateral	Low	1	Hit	0.698359584894153	0.383572548546661			0.698359584894153	0.383572548546661
PS1M04	7	Lateral	Low	1	Hit	0.659601462197729	0.154249376737013			0.659601462197729	0.154249376737013
PS1M04	7	Lateral	Low	1	Hit	2.19000012107407	6.46974891639925			2.19000012107407	6.46974891639925
PS1M04	7	Lateral	Low	1	Hit	0.274004843799448	7.30259777054803			0.274004843799448	7.30259777054803
PS1M04	7	Lateral	Low	1	Hit	1.5388373626298	1.3545213816187			1.5388373626298	1.3545213816187
PS1M04	7	Lateral	Low	1	Hit	0.741546699157725	0.556260180686063			0.741546699157725	0.556260180686063
PS1M04	7	Lateral	Low	1	Hit	0.150495675015458	1.34461050444771			0.150495675015458	1.34461050444771
PS1M04	7	Lateral	Low	0	Miss			1.05225378312644	1.17145954436498	1.05225378312644	1.17145954436498
PS1M04	7	Lateral	Low	1	Hit	0.728138787129346	0.920558574910658			0.728138787129346	0.920558574910658
PS1M04	7	Lateral	Low	1	Hit	0.266589671101027	0.415820170130896			0.266589671101027	0.415820170130896
PS1M04	7	Lateral	Low	1	Hit	0.00775721142260899	1.39238300052511			0.00775721142260899	1.39238300052511
PS1M04	7	Lateral	Low	1	Hit	0.459128770369476	0.525878604198789			0.459128770369476	0.525878604198789
PS1M04	7	Lateral	Low	1	Hit	1.20820240662612	0.628700090235967			1.20820240662612	0.628700090235967
PS1M04	7	Lateral	Low	1	Hit	2.05698049753639	0.950681476712248			2.05698049753639	0.950681476712248
PS1M04	7	Lateral	Low	0	Miss			2.33934124881532	0.424489010318013	2.33934124881532	0.424489010318013
PS1M04	7	Lateral	Low	1	Hit	0.923090582038292	0.876236494752735			0.923090582038292	0.876236494752735
PS1M04	7	Lateral	Low	1	Hit	0.712671640067047	0.412734262300692			0.712671640067047	0.412734262300692	20
PS1M04	6	Posterior	High	0	Miss			1.04212530138655	0.625809958800737	1.04212530138655	0.625809958800737
PS1M04	6	Posterior	High	0	Miss			2.58294707540288	6.19018332980431	2.58294707540288	6.19018332980431
PS1M04	6	Posterior	High	0	Miss			1.30848288441021	12.7633931349201	1.30848288441021	12.7633931349201
PS1M04	6	Posterior	High	0	Miss			2.13517023608184	3.49878414974899	2.13517023608184	3.49878414974899
PS1M04	6	Posterior	High	0	Miss			0.483758469033507	1.42927707511132	0.483758469033507	1.42927707511132
PS1M04	6	Posterior	High	0	Miss			1.0259143878979	0.841650472665282	1.0259143878979	0.841650472665282
PS1M04	6	Posterior	High	0	Miss			1.35764280883437	0.888037397848345	1.35764280883437	0.888037397848345
PS1M04	6	Posterior	High	0	Miss			1.76208191621964	0.975756847338724	1.76208191621964	0.975756847338724
PS1M04	6	Posterior	High	0	Miss			0.0956443702568262	0.279234487318758	0.0956443702568262	0.279234487318758
PS1M04	6	Posterior	High	0	Miss			0.244306309423711	0.131017003048518	0.244306309423711	0.131017003048518
PS1M04	6	Posterior	High	0	Miss			0.196914142181441	0.30203036276872	0.196914142181441	0.30203036276872
PS1M04	6	Posterior	High	0	Miss			0.324770378720491	0.118171172770392	0.324770378720491	0.118171172770392
PS1M04	6	Posterior	High	0	Miss			0.130549035744485	0.0229530085990817	0.130549035744485	0.0229530085990817
PS1M04	6	Posterior	High	0	Miss			0.677984544234215	0.406177712903917	0.677984544234215	0.406177712903917
PS1M04	6	Posterior	High	0	Miss			0.0552548024835513	0.142971960466337	0.0552548024835513	0.142971960466337
PS1M04	6	Posterior	High	0	Miss			0.159122671305129	0.431397685499086	0.159122671305129	0.431397685499086
PS1M04	6	Posterior	High	0	Miss			0.168234615255827	0.348294501636103	0.168234615255827	0.348294501636103
PS1M04	6	Posterior	High	0	Miss			0.646950885768401	0.765467357365797	0.646950885768401	0.765467357365797
PS1M04	6	Posterior	High	1	Hit	0.158173625210628	0.782161055557729			0.158173625210628	0.782161055557729
PS1M04	6	Posterior	High	0	Miss			0.543028572202473	0.275649991334706	0.543028572202473	0.275649991334706
PS1M04	6	Posterior	High	0	Miss			0.985709048411426	3.93410929674248	0.985709048411426	3.93410929674248
PS1M04	6	Posterior	High	0	Miss			0.624764646856349	2.12539461791906	0.624764646856349	2.12539461791906
PS1M04	6	Posterior	High	0	Miss			3.08435178028262	1.56410715117953	3.08435178028262	1.56410715117953
PS1M04	6	Posterior	High	0	Miss			2.88556336933375	1.26167699967463	2.88556336933375	1.26167699967463
PS1M04	6	Posterior	High	0	Miss			1.89256536164804	1.79292763368834	1.89256536164804	1.79292763368834	1
PS1M05	7	Lateral	Low	1	Hit	1.31525286165957	0.0598144144419201			1.31525286165957	0.0598144144419201
PS1M05	7	Lateral	Low	1	Hit	0.428832961348942	0.1870278538759			0.428832961348942	0.1870278538759
PS1M05	7	Lateral	Low	1	Hit	0.127259175804532	0.34713506717404			0.127259175804532	0.34713506717404
PS1M05	7	Lateral	Low	1	Hit	0.319110122400254	0.0236830700476549			0.319110122400254	0.0236830700476549
PS1M05	7	Lateral	Low	1	Hit	0.767678984753232	0.0831078728081458			0.767678984753232	0.0831078728081458
PS1M05	7	Lateral	Low	1	Hit	0.564289788932475	0.280907811973666			0.564289788932475	0.280907811973666
PS1M05	7	Lateral	Low	1	Hit	0.890651741414715	0.259152988920736			0.890651741414715	0.259152988920736
PS1M05	7	Lateral	Low	1	Hit	0.391300862543513	0.178546760664362			0.391300862543513	0.178546760664362
PS1M05	7	Lateral	Low	1	Hit	0.739412062437305	0.548495530896075			0.739412062437305	0.548495530896075
PS1M05	7	Lateral	Low	1	Hit	1.19877947344327	0.456941596774193			1.19877947344327	0.456941596774193
PS1M05	7	Lateral	Low	1	Hit	1.29780695108373	0.0540868860149128			1.29780695108373	0.0540868860149128
PS1M05	7	Lateral	Low	1	Hit	1.84108911252669	0.519194884890645			1.84108911252669	0.519194884890645
PS1M05	7	Lateral	Low	0	Miss			0.942924740252513	0.0702870595653629	0.942924740252513	0.0702870595653629
PS1M05	7	Lateral	Low	1	Hit	0.621703718057624	0.0539417252642078			0.621703718057624	0.0539417252642078
PS1M05	7	Lateral	Low	1	Hit	0.279295490871505	0.0532113840659587			0.279295490871505	0.0532113840659587
PS1M05	7	Lateral	Low	1	Hit	0.0407560951509947	0.34192146594059			0.0407560951509947	0.34192146594059
PS1M05	7	Lateral	Low	1	Hit	0.64207202251829	0.104252436193123			0.64207202251829	0.104252436193123
PS1M05	7	Lateral	Low	0	Miss			0.158311240773065	0.288569680353415	0.158311240773065	0.288569680353415
PS1M05	7	Lateral	Low	1	Hit	0.0618708311564991	0.109608724959706			0.0618708311564991	0.109608724959706
PS1M05	7	Lateral	Low	1	Hit	0.804499652347562	0.346326004370024			0.804499652347562	0.346326004370024
PS1M05	7	Lateral	Low	1	Hit	1.07450832590503	0.530849439971076			1.07450832590503	0.530849439971076
PS1M05	7	Lateral	Low	1	Hit	1.10233955271607	0.0566792025912246			1.10233955271607	0.0566792025912246
PS1M05	7	Lateral	Low	1	Hit	1.35885829772423	0.227463724436065			1.35885829772423	0.227463724436065
PS1M05	7	Lateral	Low	1	Hit	0.675168182734499	0.153446982772401			0.675168182734499	0.153446982772401
PS1M05	7	Lateral	Low	1	Hit	0.26211675415116	0.175934989960611			0.26211675415116	0.175934989960611	23
PS1M05	5	Posterior	Low	0	Miss			1.64159336123151	0.758741395131421	1.64159336123151	0.758741395131421
PS1M05	5	Posterior	Low	1	Hit	0.0481799714436857	1.72507319736571			0.0481799714436857	1.72507319736571
PS1M05	5	Posterior	Low	1	Hit	0.583301131169723	0.935282600938002			0.583301131169723	0.935282600938002
PS1M05	5	Posterior	Low	1	Hit	0.833820325146361	0.306755631343519			0.833820325146361	0.306755631343519
PS1M05	5	Posterior	Low	1	Hit	0.149985057318563	0.42592641951015			0.149985057318563	0.42592641951015
PS1M05	5	Posterior	Low	1	Hit	1.47075251863876	0.585949756386761			1.47075251863876	0.585949756386761
PS1M05	5	Posterior	Low	1	Hit	4.05584176400046	1.53168811637778			4.05584176400046	1.53168811637778
PS1M05	5	Posterior	Low	1	Hit	1.8509881621656	1.25969344860188			1.8509881621656	1.25969344860188
PS1M05	5	Posterior	Low	1	Hit	0.0768368471166347	0.683749041141304			0.0768368471166347	0.683749041141304
PS1M05	5	Posterior	Low	1	Hit	0.185675942225455	0.129497591242851			0.185675942225455	0.129497591242851
PS1M05	5	Posterior	Low	1	Hit	0.22918313820756	0.0135322938314619			0.22918313820756	0.0135322938314619
PS1M05	5	Posterior	Low	1	Hit	0.442886382263467	0.0930487202453509			0.442886382263467	0.0930487202453509
PS1M05	5	Posterior	Low	1	Hit	0.0216761533813337	0.711504824356949			0.0216761533813337	0.711504824356949
PS1M05	5	Posterior	Low	1	Hit	0.00654243979009195	0.221891168553615			0.00654243979009195	0.221891168553615
PS1M05	5	Posterior	Low	1	Hit	0.401395755920174	0.313800481009034			0.401395755920174	0.313800481009034
PS1M05	5	Posterior	Low	1	Hit	0.251327883550493	0.656505275793036			0.251327883550493	0.656505275793036
PS1M05	5	Posterior	Low	1	Hit	0.588692193796021	0.979963155357252			0.588692193796021	0.979963155357252
PS1M05	5	Posterior	Low	1	Hit	1.40216516640355	1.65897772057722			1.40216516640355	1.65897772057722
PS1M05	5	Posterior	Low	1	Hit	0.0865603551705814	1.06400998571038			0.0865603551705814	1.06400998571038
PS1M05	5	Posterior	Low	1	Hit	0.143307223109408	0.828332590385239			0.143307223109408	0.828332590385239
PS1M05	5	Posterior	Low	1	Hit	0.204671717402471	0.0526503566296004			0.204671717402471	0.0526503566296004
PS1M05	5	Posterior	Low	1	Hit	0.307726270362496	0.51411602031912			0.307726270362496	0.51411602031912
PS1M05	5	Posterior	Low	1	Hit	0.528429612892998	0.558663904860158			0.528429612892998	0.558663904860158
PS1M05	5	Posterior	Low	1	Hit	0.750733338386324	0.495326866074405			0.750733338386324	0.495326866074405
PS1M05	5	Posterior	Low	1	Hit	0.192403552849509	0.408796304910119			0.192403552849509	0.408796304910119	24
PS1M05	2	Anterior	High	1	Hit	0.140773299960719	0.107140569790964			0.140773299960719	0.107140569790964
PS1M05	2	Anterior	High	0	Miss			2.24728676990346	0.342440207743705	2.24728676990346	0.342440207743705
PS1M05	2	Anterior	High	0	Miss			2.66254692556448	3.49555522544378	2.66254692556448	3.49555522544378
PS1M05	2	Anterior	High	0	Miss			1.06616777723763	0.0831873058482859	1.06616777723763	0.0831873058482859
PS1M05	2	Anterior	High	0	Miss			2.75024959258286	0.78598019463119	2.75024959258286	0.78598019463119
PS1M05	2	Anterior	High	0	Miss			1.40715712962232	0.0160605950317958	1.40715712962232	0.0160605950317958
PS1M05	2	Anterior	High	0	Miss			0.0218525390682949	1.8099039558064	0.0218525390682949	1.8099039558064
PS1M05	2	Anterior	High	1	Hit	0.974442469218456	1.27475656377633			0.974442469218456	1.27475656377633
PS1M05	2	Anterior	High	1	Hit	1.47395825928957	1.79361322121781			1.47395825928957	1.79361322121781
PS1M05	2	Anterior	High	1	Hit	1.06217084048145	1.1131568951423			1.06217084048145	1.1131568951423
PS1M05	2	Anterior	High	1	Hit	1.86975291233611	1.29166749349278			1.86975291233611	1.29166749349278
PS1M05	2	Anterior	High	1	Hit	2.10795150041408	1.31706147805541			2.10795150041408	1.31706147805541
PS1M05	2	Anterior	High	1	Hit	0.412237696187093	1.77169623603783			0.412237696187093	1.77169623603783
PS1M05	2	Anterior	High	1	Hit	0.263265715169496	2.06218833840429			0.263265715169496	2.06218833840429
PS1M05	2	Anterior	High	1	Hit	0.479835886760313	1.67244693820103			0.479835886760313	1.67244693820103
PS1M05	2	Anterior	High	1	Hit	0.140154510592096	1.72523136386182			0.140154510592096	1.72523136386182
PS1M05	2	Anterior	High	1	Hit	0.061915355187633	1.41349355890218			0.061915355187633	1.41349355890218
PS1M05	2	Anterior	High	0	Miss			0.197797827339471	1.8995954411083	0.197797827339471	1.8995954411083
PS1M05	2	Anterior	High	0	Miss			0.448438664939436	2.0390643920361	0.448438664939436	2.0390643920361
PS1M05	2	Anterior	High	1	Hit	0.781532393498136	2.17990158754714			0.781532393498136	2.17990158754714
PS1M05	2	Anterior	High	1	Hit	0.612910169707245	1.02329983922618			0.612910169707245	1.02329983922618
PS1M05	2	Anterior	High	1	Hit	1.16135473536654	1.24065004281194			1.16135473536654	1.24065004281194
PS1M05	2	Anterior	High	1	Hit	0.437171630606356	1.25773511324662			0.437171630606356	1.25773511324662
PS1M05	2	Anterior	High	1	Hit	0.127423142785567	1.26881605990738			0.127423142785567	1.26881605990738
PS1M05	2	Anterior	High	1	Hit	0.150289902262266	2.48482350181952			0.150289902262266	2.48482350181952	17
PS1M05	4	Medial	High	1	Hit	0.762379366477452	6.15739062305526			0.762379366477452	6.15739062305526
PS1M05	4	Medial	High	1	Hit	0.122591631798501	4.61453190604574			0.122591631798501	4.61453190604574
PS1M05	4	Medial	High	1	Hit	0.0172491181341403	3.43817970844126			0.0172491181341403	3.43817970844126
PS1M05	4	Medial	High	1	Hit	0.871058407488039	3.40079489489766			0.871058407488039	3.40079489489766
PS1M05	4	Medial	High	1	Hit	0.0925358726695666	1.89704582979469			0.0925358726695666	1.89704582979469
PS1M05	4	Medial	High	1	Hit	0.133507603580103	0.821600377589592			0.133507603580103	0.821600377589592
PS1M05	4	Medial	High	1	Hit	1.11616353241841	1.18329497110569			1.11616353241841	1.18329497110569
PS1M05	4	Medial	High	1	Hit	1.59132049868635	0.112040121693047			1.59132049868635	0.112040121693047
PS1M05	4	Medial	High	1	Hit	0.204761676108111	2.13975052505885			0.204761676108111	2.13975052505885
PS1M05	4	Medial	High	1	Hit	0.958228010726925	2.56077765332249			0.958228010726925	2.56077765332249
PS1M05	4	Medial	High	0	Miss			0.626021260692134	2.3128244358639	0.626021260692134	2.3128244358639
PS1M05	4	Medial	High	1	Hit	0.783643766554732	1.55409367078741			0.783643766554732	1.55409367078741
PS1M05	4	Medial	High	1	Hit	0.11527384650034	2.57740878987814			0.11527384650034	2.57740878987814
PS1M05	4	Medial	High	1	Hit	0.697619237826892	1.32745415494083			0.697619237826892	1.32745415494083
PS1M05	4	Medial	High	0	Miss			0.834425152773649	0.623042303326494	0.834425152773649	0.623042303326494
PS1M05	4	Medial	High	1	Hit	0.423323704906975	1.47370844791858			0.423323704906975	1.47370844791858
PS1M05	4	Medial	High	1	Hit	0.555071177613154	0.935332588349501			0.555071177613154	0.935332588349501
PS1M05	4	Medial	High	1	Hit	0.457845613562741	1.559660866922			0.457845613562741	1.559660866922
PS1M05	4	Medial	High	1	Hit	0.577129080106213	2.54351407494739			0.577129080106213	2.54351407494739
PS1M05	4	Medial	High	1	Hit	1.01971951726714	1.97204523089051			1.01971951726714	1.97204523089051
PS1M05	4	Medial	High	1	Hit	1.23607816738321	1.95431598577469			1.23607816738321	1.95431598577469
PS1M05	4	Medial	High	1	Hit	1.92658520657346	1.94405891486373			1.92658520657346	1.94405891486373
PS1M05	4	Medial	High	1	Hit	1.84795644119219	2.05487221342492			1.84795644119219	2.05487221342492
PS1M05	4	Medial	High	1	Hit	0.975006596998824	3.07182166249016			0.975006596998824	3.07182166249016
PS1M05	4	Medial	High	1	Hit	1.5094669628662	0.832456948149593			1.5094669628662	0.832456948149593	23
PS1M05	6	Posterior	High	0	Miss			2.34223772068747	1.87540806933862	2.34223772068747	1.87540806933862
PS1M05	6	Posterior	High	0	Miss			5.24444610711653	0.143249232907708	5.24444610711653	0.143249232907708
PS1M05	6	Posterior	High	1	Hit	1.59196014810507	2.99576339200814			1.59196014810507	2.99576339200814
PS1M05	6	Posterior	High	1	Hit	1.01456691092634	0.595219425020431			1.01456691092634	0.595219425020431
PS1M05	6	Posterior	High	1	Hit	1.48367953158705	1.86001378543765			1.48367953158705	1.86001378543765
PS1M05	6	Posterior	High	1	Hit	1.41023716306832	2.11894397092124			1.41023716306832	2.11894397092124
PS1M05	6	Posterior	High	1	Hit	0.543038664171023	4.18655685819793			0.543038664171023	4.18655685819793
PS1M05	6	Posterior	High	1	Hit	3.45873140314434	5.27829502069948			3.45873140314434	5.27829502069948
PS1M05	6	Posterior	High	1	Hit	6.1056438536507	6.09322786265056			6.1056438536507	6.09322786265056
PS1M05	6	Posterior	High	1	Hit	5.03526837990908	6.5457649584965			5.03526837990908	6.5457649584965
PS1M05	6	Posterior	High	1	Hit	2.60179189850984	7.59647841483905			2.60179189850984	7.59647841483905
PS1M05	6	Posterior	High	1	Hit	1.91609174507847	6.42893569284549			1.91609174507847	6.42893569284549
PS1M05	6	Posterior	High	1	Hit	1.16732980712919	5.77935966504152			1.16732980712919	5.77935966504152
PS1M05	6	Posterior	High	1	Hit	0.00475421262403763	4.21801867574323			0.00475421262403763	4.21801867574323
PS1M05	6	Posterior	High	1	Hit	0.112798982442714	4.93712700812302			0.112798982442714	4.93712700812302
PS1M05	6	Posterior	High	1	Hit	0.133991725634486	5.64748924079146			0.133991725634486	5.64748924079146
PS1M05	6	Posterior	High	1	Hit	0.0449634370579624	4.31226761153605			0.0449634370579624	4.31226761153605
PS1M05	6	Posterior	High	1	Hit	1.11088417761005	5.20092483222874			1.11088417761005	5.20092483222874
PS1M05	6	Posterior	High	1	Hit	3.79857095275955	6.02042996449092			3.79857095275955	6.02042996449092
PS1M05	6	Posterior	High	1	Hit	6.40485338770633	6.54995400950626			6.40485338770633	6.54995400950626
PS1M05	6	Posterior	High	1	Hit	6.88693262468802	9.15401916876145			6.88693262468802	9.15401916876145
PS1M05	6	Posterior	High	1	Hit	4.44519681082279	7.31835326434632			4.44519681082279	7.31835326434632
PS1M05	6	Posterior	High	1	Hit	0.899735467159177	5.95902602435578			0.899735467159177	5.95902602435578
PS1M05	6	Posterior	High	1	Hit	2.1287842192856	6.73895986033752			2.1287842192856	6.73895986033752
PS1M05	6	Posterior	High	1	Hit	1.80105981241651	5.79743953300644			1.80105981241651	5.79743953300644	23
PS1M05	8	Lateral	High	0	Miss			2.34947790666764	1.29280819477223	2.34947790666764	1.29280819477223
PS1M05	8	Lateral	High	1	Hit	2.25257853138399	4.38683435771391			2.25257853138399	4.38683435771391
PS1M05	8	Lateral	High	1	Hit	3.20891478749412	1.1311549371636			3.20891478749412	1.1311549371636
PS1M05	8	Lateral	High	1	Hit	1.64796471483795	1.4012129237856			1.64796471483795	1.4012129237856
PS1M05	8	Lateral	High	1	Hit	0.332659740048426	0.843146136047904			0.332659740048426	0.843146136047904
PS1M05	8	Lateral	High	1	Hit	1.9386705823416	1.87700556749872			1.9386705823416	1.87700556749872
PS1M05	8	Lateral	High	1	Hit	1.1302325319527	1.3885888375235			1.1302325319527	1.3885888375235
PS1M05	8	Lateral	High	1	Hit	0.116319788743507	0.259746666385967			0.116319788743507	0.259746666385967
PS1M05	8	Lateral	High	1	Hit	0.86430054122415	0.137956646494649			0.86430054122415	0.137956646494649
PS1M05	8	Lateral	High	1	Hit	0.0796906174678771	0.816710068124509			0.0796906174678771	0.816710068124509
PS1M05	8	Lateral	High	1	Hit	0.102116315203038	0.0625332248176349			0.102116315203038	0.0625332248176349
PS1M05	8	Lateral	High	1	Hit	0.547628138021739	0.321124508171728			0.547628138021739	0.321124508171728
PS1M05	8	Lateral	High	1	Hit	0.783694401711406	0.314937231080846			0.783694401711406	0.314937231080846
PS1M05	8	Lateral	High	1	Hit	0.88655696926379	1.45285362817537			0.88655696926379	1.45285362817537
PS1M05	8	Lateral	High	1	Hit	0.539255187837918	0.340938407521348			0.539255187837918	0.340938407521348
PS1M05	8	Lateral	High	1	Hit	0.393545384938463	0.0991763313244096			0.393545384938463	0.0991763313244096
PS1M05	8	Lateral	High	1	Hit	0.494851926025287	0.370737515445988			0.494851926025287	0.370737515445988
PS1M05	8	Lateral	High	1	Hit	0.255992960701118	0.467305990787144			0.255992960701118	0.467305990787144
PS1M05	8	Lateral	High	1	Hit	1.23743157596941	0.803105790810719			1.23743157596941	0.803105790810719
PS1M05	8	Lateral	High	1	Hit	0.553160750223705	1.40878610183213			0.553160750223705	1.40878610183213
PS1M05	8	Lateral	High	0	Miss			2.34708496739188	1.79175155486401	2.34708496739188	1.79175155486401
PS1M05	8	Lateral	High	1	Hit	2.2124374315896	1.20868564997329			2.2124374315896	1.20868564997329
PS1M05	8	Lateral	High	1	Hit	0.768111204019288	0.129391993619821			0.768111204019288	0.129391993619821
PS1M05	8	Lateral	High	1	Hit	0.775483355524564	0.0729454239877061			0.775483355524564	0.0729454239877061
PS1M05	8	Lateral	High	1	Hit	1.17152358672113	0.603968454001949			1.17152358672113	0.603968454001949	23
PS1M05	1	Anterior	Low	1	Hit	1.04869772439801	0.188302065975192			1.04869772439801	0.188302065975192
PS1M05	1	Anterior	Low	1	Hit	1.38625521448048	0.189910125190412			1.38625521448048	0.189910125190412
PS1M05	1	Anterior	Low	1	Hit	0.781602250002354	0.62770006485796			0.781602250002354	0.62770006485796
PS1M05	1	Anterior	Low	1	Hit	0.187891678638719	0.613100640937501			0.187891678638719	0.613100640937501
PS1M05	1	Anterior	Low	1	Hit	0.427731157068219	0.712126550707275			0.427731157068219	0.712126550707275
PS1M05	1	Anterior	Low	1	Hit	0.300783156881543	0.39289661158911			0.300783156881543	0.39289661158911
PS1M05	1	Anterior	Low	1	Hit	0.946288403213854	0.316201558167368			0.946288403213854	0.316201558167368
PS1M05	1	Anterior	Low	1	Hit	0.594625494559834	0.701460794369932			0.594625494559834	0.701460794369932
PS1M05	1	Anterior	Low	1	Hit	0.276846705356702	0.0713723653700988			0.276846705356702	0.0713723653700988
PS1M05	1	Anterior	Low	1	Hit	0.667608172633051	0.000214605164911674			0.667608172633051	0.000214605164911674
PS1M05	1	Anterior	Low	1	Hit	0.572742819275391	0.156460066131503			0.572742819275391	0.156460066131503
PS1M05	1	Anterior	Low	1	Hit	0.356922718717025	0.188763884153486			0.356922718717025	0.188763884153486
PS1M05	1	Anterior	Low	1	Hit	0.226087054300509	0.280344039840729			0.226087054300509	0.280344039840729
PS1M05	1	Anterior	Low	1	Hit	0.515973266347119	0.0740634689412314			0.515973266347119	0.0740634689412314
PS1M05	1	Anterior	Low	1	Hit	0.176068618851058	0.0391501549977598			0.176068618851058	0.0391501549977598
PS1M05	1	Anterior	Low	1	Hit	0.261236256769671	0.188599757736879			0.261236256769671	0.188599757736879
PS1M05	1	Anterior	Low	1	Hit	0.0904311650897505	0.104921188807653			0.0904311650897505	0.104921188807653
PS1M05	1	Anterior	Low	1	Hit	0.256684818410086	0.456014708417413			0.256684818410086	0.456014708417413
PS1M05	1	Anterior	Low	1	Hit	0.410427024633123	0.178054447377452			0.410427024633123	0.178054447377452
PS1M05	1	Anterior	Low	1	Hit	0.190468528636229	0.0554686872110057			0.190468528636229	0.0554686872110057
PS1M05	1	Anterior	Low	1	Hit	0.0765498949775765	0.207170336768568			0.0765498949775765	0.207170336768568
PS1M05	1	Anterior	Low	1	Hit	0.761108662578962	0.454306584306114			0.761108662578962	0.454306584306114
PS1M05	1	Anterior	Low	1	Hit	0.3794569036663	0.00872941688773921			0.3794569036663	0.00872941688773921
PS1M05	1	Anterior	Low	1	Hit	0.4352619196881	0.162698235051771			0.4352619196881	0.162698235051771
PS1M05	1	Anterior	Low	1	Hit	0.516695499580871	0.345839979770293			0.516695499580871	0.345839979770293	25
PS1M05	3	Medial	Low	0	Miss			1.05184712357157	1.09820889155929	1.05184712357157	1.09820889155929
PS1M05	3	Medial	Low	0	Miss			0.230556184887373	0.0534793341400661	0.230556184887373	0.0534793341400661
PS1M05	3	Medial	Low	1	Hit	1.20449556475488	0.165163746757777			1.20449556475488	0.165163746757777
PS1M05	3	Medial	Low	1	Hit	0.509356825562524	1.7019560544026			0.509356825562524	1.7019560544026
PS1M05	3	Medial	Low	1	Hit	0.940636703884348	2.06374016647986			0.940636703884348	2.06374016647986
PS1M05	3	Medial	Low	1	Hit	0.616123885065091	2.52951121790429			0.616123885065091	2.52951121790429
PS1M05	3	Medial	Low	1	Hit	1.43883952191584	2.66335539999128			1.43883952191584	2.66335539999128
PS1M05	3	Medial	Low	1	Hit	0.978255357383654	2.58119198795897			0.978255357383654	2.58119198795897
PS1M05	3	Medial	Low	1	Hit	0.105487733451415	1.75942834943628			0.105487733451415	1.75942834943628
PS1M05	3	Medial	Low	1	Hit	0.499572939179131	0.463575426981347			0.499572939179131	0.463575426981347
PS1M05	3	Medial	Low	1	Hit	0.754992732711965	0.0524033975114211			0.754992732711965	0.0524033975114211
PS1M05	3	Medial	Low	1	Hit	0.827211044673069	0.302580819695672			0.827211044673069	0.302580819695672
PS1M05	3	Medial	Low	1	Hit	1.07753264788547	0.49282462629319			1.07753264788547	0.49282462629319
PS1M05	3	Medial	Low	1	Hit	0.601325796620731	0.978696638022315			0.601325796620731	0.978696638022315
PS1M05	3	Medial	Low	1	Hit	0.983469368710136	1.49823577774705			0.983469368710136	1.49823577774705
PS1M05	3	Medial	Low	1	Hit	0.737777852858001	1.44481943579845			0.737777852858001	1.44481943579845
PS1M05	3	Medial	Low	1	Hit	4.02854618470264	1.03981967590542			4.02854618470264	1.03981967590542
PS1M05	3	Medial	Low	1	Hit	4.77496875689683	4.09503444530305			4.77496875689683	4.09503444530305
PS1M05	3	Medial	Low	1	Hit	4.94325430115977	4.37450923025329			4.94325430115977	4.37450923025329
PS1M05	3	Medial	Low	1	Hit	2.86997045621808	1.38502132646139			2.86997045621808	1.38502132646139
PS1M05	3	Medial	Low	1	Hit	0.71104644512803	0.494412270772516			0.71104644512803	0.494412270772516
PS1M05	3	Medial	Low	1	Hit	0.36078581527256	0.522568941278591			0.36078581527256	0.522568941278591
PS1M05	3	Medial	Low	1	Hit	1.79927143592859	0.865949291977275			1.79927143592859	0.865949291977275
PS1M05	3	Medial	Low	1	Hit	0.333652251236714	0.594950432411432			0.333652251236714	0.594950432411432
PS1M05	3	Medial	Low	1	Hit	0.365519388175478	0.702881002201329			0.365519388175478	0.702881002201329	23
PS1M06	7	Lateral	Low	0	Miss			0.488437416291627	0.117191945993104	0.488437416291627	0.117191945993104
PS1M06	7	Lateral	Low	0	Miss			0.416486776182252	0.250743864888294	0.416486776182252	0.250743864888294
PS1M06	7	Lateral	Low	0	Miss			0.10653582872595	0.0651075013267803	0.10653582872595	0.0651075013267803
PS1M06	7	Lateral	Low	0	Miss			0.641653666589959	0.308115613639915	0.641653666589959	0.308115613639915
PS1M06	7	Lateral	Low	0	Miss			0.0687974382865448	0.462241113363715	0.0687974382865448	0.462241113363715
PS1M06	7	Lateral	Low	0	Miss			0.632996114971257	0.38298278608665	0.632996114971257	0.38298278608665
PS1M06	7	Lateral	Low	0	Miss			0.831905715882895	0.5143228351047	0.831905715882895	0.5143228351047
PS1M06	7	Lateral	Low	0	Miss			0.193155867977258	0.30545394241739	0.193155867977258	0.30545394241739
PS1M06	7	Lateral	Low	0	Miss			0.313387805887471	0.182463292950736	0.313387805887471	0.182463292950736
PS1M06	7	Lateral	Low	0	Miss			0.702392097620207	0.0140496093793399	0.702392097620207	0.0140496093793399
PS1M06	7	Lateral	Low	0	Miss			0.0321261298774518	0.0765158479404437	0.0321261298774518	0.0765158479404437
PS1M06	7	Lateral	Low	0	Miss			0.0421278662046278	0.216486763703733	0.0421278662046278	0.216486763703733
PS1M06	7	Lateral	Low	0	Miss			0.194073602599064	0.47626354869119	0.194073602599064	0.47626354869119
PS1M06	7	Lateral	Low	0	Miss			0.110440674896116	0.22337450620228	0.110440674896116	0.22337450620228
PS1M06	7	Lateral	Low	0	Miss			0.139550007688765	0.270307109935244	0.139550007688765	0.270307109935244
PS1M06	7	Lateral	Low	0	Miss			0.287172649058655	0.214476590229644	0.287172649058655	0.214476590229644
PS1M06	7	Lateral	Low	1	Hit	0.534282556941584	0.174354863008121			0.534282556941584	0.174354863008121
PS1M06	7	Lateral	Low	0	Miss			0.158356372101463	0.0553148448383993	0.158356372101463	0.0553148448383993
PS1M06	7	Lateral	Low	0	Miss			0.40787328391107	0.0166582996060143	0.40787328391107	0.0166582996060143
PS1M06	7	Lateral	Low	1	Hit	0.232015477419269	0.0257142977738827			0.232015477419269	0.0257142977738827
PS1M06	7	Lateral	Low	1	Hit	0.318697321439491	0.00535547098535893			0.318697321439491	0.00535547098535893
PS1M06	7	Lateral	Low	1	Hit	0.0685629362627411	0.0803641639612849			0.0685629362627411	0.0803641639612849
PS1M06	7	Lateral	Low	0	Miss			0.0598752339658288	0.392348002630447	0.0598752339658288	0.392348002630447
PS1M06	7	Lateral	Low	1	Hit	1.03166271168622	0.705875466132822			1.03166271168622	0.705875466132822
PS1M06	7	Lateral	Low	1	Hit	0.481046806711622	0.13065672480074			0.481046806711622	0.13065672480074	6
PS1M06	5	Posterior	Low	0	Miss			0.0816973572550133	0.111030035504596	0.0816973572550133	0.111030035504596
PS1M06	5	Posterior	Low	1	Hit	0.251399337270365	0.280562171387983			0.251399337270365	0.280562171387983
PS1M06	5	Posterior	Low	1	Hit	0.350988930199459	0.557819090610183			0.350988930199459	0.557819090610183
PS1M06	5	Posterior	Low	1	Hit	0.302754431357421	0.720306192407993			0.302754431357421	0.720306192407993
PS1M06	5	Posterior	Low	1	Hit	0.231339603437248	0.00594134522656731			0.231339603437248	0.00594134522656731
PS1M06	5	Posterior	Low	1	Hit	0.415079530671047	0.227381154391486			0.415079530671047	0.227381154391486
PS1M06	5	Posterior	Low	1	Hit	0.0813440282508999	0.382145428915932			0.0813440282508999	0.382145428915932
PS1M06	5	Posterior	Low	1	Hit	0.544884220270817	0.187993737404776			0.544884220270817	0.187993737404776
PS1M06	5	Posterior	Low	1	Hit	0.676695331571979	0.179325623631405			0.676695331571979	0.179325623631405
PS1M06	5	Posterior	Low	1	Hit	0.558803546713218	0.00429779723107337			0.558803546713218	0.00429779723107337
PS1M06	5	Posterior	Low	1	Hit	0.776908595958505	0.15134968399242			0.776908595958505	0.15134968399242
PS1M06	5	Posterior	Low	1	Hit	1.02976644029084	0.455787086898559			1.02976644029084	0.455787086898559
PS1M06	5	Posterior	Low	1	Hit	3.0043052066472	0.144111166910815			3.0043052066472	0.144111166910815
PS1M06	5	Posterior	Low	1	Hit	0.220950032022118	0.0312218784714116			0.220950032022118	0.0312218784714116
PS1M06	5	Posterior	Low	1	Hit	0.838698190547014	0.364872340134353			0.838698190547014	0.364872340134353
PS1M06	5	Posterior	Low	1	Hit	0.368771742036184	0.410173762066178			0.368771742036184	0.410173762066178
PS1M06	5	Posterior	Low	1	Hit	0.528121525909077	0.223622172598677			0.528121525909077	0.223622172598677
PS1M06	5	Posterior	Low	1	Hit	0.746510059206183	0.704787512130894			0.746510059206183	0.704787512130894
PS1M06	5	Posterior	Low	1	Hit	0.0220666154299787	0.532544756627111			0.0220666154299787	0.532544756627111
PS1M06	5	Posterior	Low	1	Hit	0.177060206806793	0.63632758418202			0.177060206806793	0.63632758418202
PS1M06	5	Posterior	Low	1	Hit	0.467732875727215	0.641169396639901			0.467732875727215	0.641169396639901
PS1M06	5	Posterior	Low	1	Hit	0.0685714877156993	0.777139488640367			0.0685714877156993	0.777139488640367
PS1M06	5	Posterior	Low	1	Hit	0.71921676782008	0.515698249774584			0.71921676782008	0.515698249774584
PS1M06	5	Posterior	Low	1	Hit	0.871052084701365	0.721178871321159			0.871052084701365	0.721178871321159
PS1M06	5	Posterior	Low	1	Hit	0.715083844797462	0.140385854189169			0.715083844797462	0.140385854189169	24
PS1M06	3	Medial	Low	0	Miss			0.846725824263136	0.125999391891634	0.846725824263136	0.125999391891634
PS1M06	3	Medial	Low	1	Hit	0.222230859551085	0.2818828863484			0.222230859551085	0.2818828863484
PS1M06	3	Medial	Low	1	Hit	0.43701256073441	0.0379332224855826			0.43701256073441	0.0379332224855826
PS1M06	3	Medial	Low	1	Hit	0.0908115929652071	0.165841894453294			0.0908115929652071	0.165841894453294
PS1M06	3	Medial	Low	1	Hit	0.349309443100879	0.384776420813305			0.349309443100879	0.384776420813305
PS1M06	3	Medial	Low	1	Hit	0.931364873043663	0.440925524340402			0.931364873043663	0.440925524340402
PS1M06	3	Medial	Low	1	Hit	0.542652368337873	0.445002950943897			0.542652368337873	0.445002950943897
PS1M06	3	Medial	Low	0	Miss			0.0179145681914745	0.471442227079345	0.0179145681914745	0.471442227079345
PS1M06	3	Medial	Low	0	Miss			0.230568033748518	0.329379257878886	0.230568033748518	0.329379257878886
PS1M06	3	Medial	Low	1	Hit	0.946919654177289	0.0734791814051725			0.946919654177289	0.0734791814051725
PS1M06	3	Medial	Low	0	Miss			0.146442453268901	0.187470926349206	0.146442453268901	0.187470926349206
PS1M06	3	Medial	Low	1	Hit	0.931234954906975	0.118709366642737			0.931234954906975	0.118709366642737
PS1M06	3	Medial	Low	1	Hit	1.68753561977182	0.191283898685194			1.68753561977182	0.191283898685194
PS1M06	3	Medial	Low	1	Hit	0.206762861593188	0.147415818516489			0.206762861593188	0.147415818516489
PS1M06	3	Medial	Low	1	Hit	0.142491539312059	0.567413937517429			0.142491539312059	0.567413937517429
PS1M06	3	Medial	Low	1	Hit	0.781168834496417	0.99525726631345			0.781168834496417	0.99525726631345
PS1M06	3	Medial	Low	1	Hit	0.399717886763368	0.412182959050062			0.399717886763368	0.412182959050062
PS1M06	3	Medial	Low	1	Hit	0.770232018355854	0.455168609739124			0.770232018355854	0.455168609739124
PS1M06	3	Medial	Low	1	Hit	0.0774302429512366	0.186633798973347			0.0774302429512366	0.186633798973347
PS1M06	3	Medial	Low	0	Miss			0.252544774359424	0.187302691966297	0.252544774359424	0.187302691966297
PS1M06	3	Medial	Low	1	Hit	0.133356107735615	0.261916405727598			0.133356107735615	0.261916405727598
PS1M06	3	Medial	Low	0	Miss			0.836773334427442	0.523953479493423	0.836773334427442	0.523953479493423
PS1M06	3	Medial	Low	1	Hit	0.0465299373070804	0.242156607570763			0.0465299373070804	0.242156607570763
PS1M06	3	Medial	Low	1	Hit	0.0253899287257875	0.0111175394798249			0.0253899287257875	0.0111175394798249
PS1M06	3	Medial	Low	1	Hit	1.21183684754822	0.397416913091837			1.21183684754822	0.397416913091837	19
PS1M06	6	Posterior	High	0	Miss			2.78006685879581	1.21415752349366	2.78006685879581	1.21415752349366
PS1M06	6	Posterior	High	1	Hit	2.75882017989714	0.216368620105063			2.75882017989714	0.216368620105063
PS1M06	6	Posterior	High	1	Hit	2.53049517185609	0.2664083873275			2.53049517185609	0.2664083873275
PS1M06	6	Posterior	High	1	Hit	0.788802634482307	0.523167491824772			0.788802634482307	0.523167491824772
PS1M06	6	Posterior	High	1	Hit	2.98367887839408	0.243301726115799			2.98367887839408	0.243301726115799
PS1M06	6	Posterior	High	1	Hit	1.20130021362556	1.03109951963059			1.20130021362556	1.03109951963059
PS1M06	6	Posterior	High	1	Hit	0.0627751829731391	1.56214719433409			0.0627751829731391	1.56214719433409
PS1M06	6	Posterior	High	0	Miss			0.605700999751448	2.42051391325785	0.605700999751448	2.42051391325785
PS1M06	6	Posterior	High	0	Miss			2.9428495174701	3.33388256955883	2.9428495174701	3.33388256955883
PS1M06	6	Posterior	High	1	Hit	2.16401588562731	1.93547500810774			2.16401588562731	1.93547500810774
PS1M06	6	Posterior	High	0	Miss			0.393725581920675	1.20934193958571	0.393725581920675	1.20934193958571
PS1M06	6	Posterior	High	1	Hit	1.11416568288654	0.149531869867324			1.11416568288654	0.149531869867324
PS1M06	6	Posterior	High	1	Hit	0.678728502501997	1.11442720200411			0.678728502501997	1.11442720200411
PS1M06	6	Posterior	High	1	Hit	0.196428453193989	0.386954162993776			0.196428453193989	0.386954162993776
PS1M06	6	Posterior	High	1	Hit	1.25678118108331	0.255829659941025			1.25678118108331	0.255829659941025
PS1M06	6	Posterior	High	1	Hit	0.0303543345980017	0.517117487519023			0.0303543345980017	0.517117487519023
PS1M06	6	Posterior	High	1	Hit	0.29131447371002	1.4523572225836			0.29131447371002	1.4523572225836
PS1M06	6	Posterior	High	1	Hit	2.83627851269366	2.60317719510816			2.83627851269366	2.60317719510816
PS1M06	6	Posterior	High	1	Hit	3.61304239293005	2.75642707650297			3.61304239293005	2.75642707650297
PS1M06	6	Posterior	High	0	Miss			3.93366958182476	1.07500782307501	3.93366958182476	1.07500782307501
PS1M06	6	Posterior	High	1	Hit	6.20494558219887	2.10270419863008			6.20494558219887	2.10270419863008
PS1M06	6	Posterior	High	0	Miss			3.4299878193063	1.40766145228259	3.4299878193063	1.40766145228259
PS1M06	6	Posterior	High	1	Hit	2.18795639151478	0.269730592651319			2.18795639151478	0.269730592651319
PS1M06	6	Posterior	High	1	Hit	0.957906022152804	0.782628425090438			0.957906022152804	0.782628425090438
PS1M06	6	Posterior	High	1	Hit	0.116880639085057	0.37479741653617			0.116880639085057	0.37479741653617	19
PS1M06	8	Lateral	High	0	Miss			0.686939362649198	1.13983834066137	0.686939362649198	1.13983834066137
PS1M06	8	Lateral	High	0	Miss			0.761421956629087	0.99114004196444	0.761421956629087	0.99114004196444
PS1M06	8	Lateral	High	1	Hit	0.634631694870318	0.53129875692896			0.634631694870318	0.53129875692896
PS1M06	8	Lateral	High	1	Hit	0.980434692428396	0.195914663578948			0.980434692428396	0.195914663578948
PS1M06	8	Lateral	High	1	Hit	1.92422640450974	1.05803224376712			1.92422640450974	1.05803224376712
PS1M06	8	Lateral	High	1	Hit	3.01883776481777	0.956875789957456			3.01883776481777	0.956875789957456
PS1M06	8	Lateral	High	1	Hit	2.06895628658958	1.17114503383157			2.06895628658958	1.17114503383157
PS1M06	8	Lateral	High	1	Hit	2.41829709702889	0.658738508831785			2.41829709702889	0.658738508831785
PS1M06	8	Lateral	High	1	Hit	0.901299252292169	0.0408823004585326			0.901299252292169	0.0408823004585326
PS1M06	8	Lateral	High	1	Hit	0.293603869833964	0.218069615527661			0.293603869833964	0.218069615527661
PS1M06	8	Lateral	High	1	Hit	0.385898787014044	0.575554251104917			0.385898787014044	0.575554251104917
PS1M06	8	Lateral	High	1	Hit	0.847414528619675	1.52012377272632			0.847414528619675	1.52012377272632
PS1M06	8	Lateral	High	1	Hit	0.433212774897401	1.41503827058725			0.433212774897401	1.41503827058725
PS1M06	8	Lateral	High	1	Hit	0.00482448276722813	0.546698430881937			0.00482448276722813	0.546698430881937
PS1M06	8	Lateral	High	1	Hit	0.574926409804309	0.913167953363931			0.574926409804309	0.913167953363931
PS1M06	8	Lateral	High	1	Hit	1.39128501807966	0.146281233115287			1.39128501807966	0.146281233115287
PS1M06	8	Lateral	High	0	Miss			1.89140200749735	0.231286013223972	1.89140200749735	0.231286013223972
PS1M06	8	Lateral	High	1	Hit	1.56058964577415	0.0102561586148102			1.56058964577415	0.0102561586148102
PS1M06	8	Lateral	High	1	Hit	1.47039405941573	0.286959556824296			1.47039405941573	0.286959556824296
PS1M06	8	Lateral	High	1	Hit	1.37034377625749	0.195976735614472			1.37034377625749	0.195976735614472
PS1M06	8	Lateral	High	1	Hit	0.923890925318281	0.115171287822276			0.923890925318281	0.115171287822276
PS1M06	8	Lateral	High	1	Hit	1.86668206756612	1.02555102023071			1.86668206756612	1.02555102023071
PS1M06	8	Lateral	High	1	Hit	1.88993006856176	1.10131674205232			1.88993006856176	1.10131674205232
PS1M06	8	Lateral	High	1	Hit	1.86682997474868	1.42561863143447			1.86682997474868	1.42561863143447
PS1M06	8	Lateral	High	1	Hit	0.952965935963205	0.101744706270749			0.952965935963205	0.101744706270749	22
PS1M06	1	Anterior	Low	1	Hit	1.42431836218575	0.216328505694152			1.42431836218575	0.216328505694152
PS1M06	1	Anterior	Low	1	Hit	3.87542878930191	0.216579945982826			3.87542878930191	0.216579945982826
PS1M06	1	Anterior	Low	1	Hit	4.10786338506849	0.988024228404266			4.10786338506849	0.988024228404266
PS1M06	1	Anterior	Low	1	Hit	3.78042112057723	1.2048461101941			3.78042112057723	1.2048461101941
PS1M06	1	Anterior	Low	1	Hit	2.15827811990037	1.267170058408			2.15827811990037	1.267170058408
PS1M06	1	Anterior	Low	1	Hit	0.930572969979274	2.02524280932135			0.930572969979274	2.02524280932135
PS1M06	1	Anterior	Low	0	Miss			1.43620535540207	2.84851444569466	1.43620535540207	2.84851444569466
PS1M06	1	Anterior	Low	1	Hit	0.131326011380287	2.52748417925361			0.131326011380287	2.52748417925361
PS1M06	1	Anterior	Low	1	Hit	0.330200483797077	2.21142180805467			0.330200483797077	2.21142180805467
PS1M06	1	Anterior	Low	0	Miss			2.83721421184	1.80782056884725	2.83721421184	1.80782056884725
PS1M06	1	Anterior	Low	0	Miss			1.97183285613985	1.87470561458185	1.97183285613985	1.87470561458185
PS1M06	1	Anterior	Low	0	Miss			2.93652508892253	0.659525590161556	2.93652508892253	0.659525590161556
PS1M06	1	Anterior	Low	0	Miss			2.31750525997775	0.498773618085698	2.31750525997775	0.498773618085698
PS1M06	1	Anterior	Low	1	Hit	3.18585413842731	0.879275744710995			3.18585413842731	0.879275744710995
PS1M06	1	Anterior	Low	1	Hit	3.19716296345051	0.837957517917564			3.19716296345051	0.837957517917564
PS1M06	1	Anterior	Low	1	Hit	2.09797643225879	1.51016876446844			2.09797643225879	1.51016876446844
PS1M06	1	Anterior	Low	1	Hit	0.896366652200148	2.52464193779794			0.896366652200148	2.52464193779794
PS1M06	1	Anterior	Low	1	Hit	0.358122081719994	1.66152288035074			0.358122081719994	1.66152288035074
PS1M06	1	Anterior	Low	1	Hit	1.02247274207141	0.272641050429529			1.02247274207141	0.272641050429529
PS1M06	1	Anterior	Low	1	Hit	2.1932745951804	1.14203429072754			2.1932745951804	1.14203429072754
PS1M06	1	Anterior	Low	1	Hit	2.80087160264921	0.36576433022004			2.80087160264921	0.36576433022004
PS1M06	1	Anterior	Low	1	Hit	3.22894115709907	0.00413780816992393			3.22894115709907	0.00413780816992393
PS1M06	1	Anterior	Low	1	Hit	1.77376071312923	0.506518557965368			1.77376071312923	0.506518557965368
PS1M06	1	Anterior	Low	1	Hit	1.74495229341291	0.215056803198113			1.74495229341291	0.215056803198113
PS1M06	1	Anterior	Low	0	Miss			1.97464334865173	0.84832494338977	1.97464334865173	0.84832494338977	19
PS1M06	4	Medial	High	1	Hit	1.1242413204052	1.41481225982816			1.1242413204052	1.41481225982816
PS1M06	4	Medial	High	1	Hit	0.313708665382796	2.89620783302707			0.313708665382796	2.89620783302707
PS1M06	4	Medial	High	1	Hit	0.389262264991368	2.50744236527138			0.389262264991368	2.50744236527138
PS1M06	4	Medial	High	1	Hit	0.231607480828893	2.84926393261212			0.231607480828893	2.84926393261212
PS1M06	4	Medial	High	0	Miss			0.654691050906301	1.92187655815169	0.654691050906301	1.92187655815169
PS1M06	4	Medial	High	1	Hit	1.00378270501743	2.53008722819104			1.00378270501743	2.53008722819104
PS1M06	4	Medial	High	1	Hit	2.34237873871005	1.25329697749886			2.34237873871005	1.25329697749886
PS1M06	4	Medial	High	1	Hit	1.73308376289674	0.821250033584297			1.73308376289674	0.821250033584297
PS1M06	4	Medial	High	1	Hit	0.391576279421992	1.60749415311176			0.391576279421992	1.60749415311176
PS1M06	4	Medial	High	1	Hit	0.228073382780725	1.82603461317523			0.228073382780725	1.82603461317523
PS1M06	4	Medial	High	1	Hit	0.503920911536129	1.78718291882012			0.503920911536129	1.78718291882012
PS1M06	4	Medial	High	1	Hit	1.91292149716503	3.24854310947477			1.91292149716503	3.24854310947477
PS1M06	4	Medial	High	1	Hit	2.536797319157	2.86696959155657			2.536797319157	2.86696959155657
PS1M06	4	Medial	High	1	Hit	2.1213606869072	3.28537701341261			2.1213606869072	3.28537701341261
PS1M06	4	Medial	High	1	Hit	1.42383601949544	2.20957420196989			1.42383601949544	2.20957420196989
PS1M06	4	Medial	High	1	Hit	1.80625135120214	2.77581077537583			1.80625135120214	2.77581077537583
PS1M06	4	Medial	High	1	Hit	0.987648352820708	2.58254386450277			0.987648352820708	2.58254386450277
PS1M06	4	Medial	High	1	Hit	0.00155934556452131	2.06594584903462			0.00155934556452131	2.06594584903462
PS1M06	4	Medial	High	1	Hit	0.217401400305492	2.25938442426908			0.217401400305492	2.25938442426908
PS1M06	4	Medial	High	1	Hit	0.277485874042132	2.61321321638297			0.277485874042132	2.61321321638297
PS1M06	4	Medial	High	1	Hit	0.984300294802368	2.39770113627884			0.984300294802368	2.39770113627884
PS1M06	4	Medial	High	1	Hit	3.545558629704	3.299285960501			3.545558629704	3.299285960501
PS1M06	4	Medial	High	1	Hit	1.87661902687459	2.85345638486128			1.87661902687459	2.85345638486128
PS1M06	4	Medial	High	1	Hit	2.70382787006274	3.7732345605589			2.70382787006274	3.7732345605589
PS1M06	4	Medial	High	1	Hit	2.40558770325269	3.33311657824444			2.40558770325269	3.33311657824444	24
PS1M06	2	Anterior	High	0	Miss			3.37814982166179	3.80032501130696	3.37814982166179	3.80032501130696
PS1M06	2	Anterior	High	0	Miss			4.60980460019821	3.25154956042247	4.60980460019821	3.25154956042247
PS1M06	2	Anterior	High	0	Miss			5.33066531505038	3.79293782156899	5.33066531505038	3.79293782156899
PS1M06	2	Anterior	High	0	Miss			2.57187243775041	2.98146145187616	2.57187243775041	2.98146145187616
PS1M06	2	Anterior	High	0	Miss			6.25303380104516	2.87899025891711	6.25303380104516	2.87899025891711
PS1M06	2	Anterior	High	0	Miss			2.52276205311958	4.29727173280268	2.52276205311958	4.29727173280268
PS1M06	2	Anterior	High	0	Miss			2.00202818901978	3.74523910329517	2.00202818901978	3.74523910329517
PS1M06	2	Anterior	High	0	Miss			0.730222341688934	6.84726250778227	0.730222341688934	6.84726250778227
PS1M06	2	Anterior	High	0	Miss			1.95007949906229	4.48508134604839	1.95007949906229	4.48508134604839
PS1M06	2	Anterior	High	0	Miss			1.02789419392917	5.41218361763806	1.02789419392917	5.41218361763806
PS1M06	2	Anterior	High	0	Miss			0.59420429206695	3.97925935297177	0.59420429206695	3.97925935297177
PS1M06	2	Anterior	High	0	Miss			3.47225595363283	2.3964249664629	3.47225595363283	2.3964249664629
PS1M06	2	Anterior	High	0	Miss			3.11369465322334	2.344620677712	3.11369465322334	2.344620677712
PS1M06	2	Anterior	High	0	Miss			2.87184188069674	2.6241947903467	2.87184188069674	2.6241947903467
PS1M06	2	Anterior	High	0	Miss			4.33126431424435	2.91165379816	4.33126431424435	2.91165379816
PS1M06	2	Anterior	High	0	Miss			3.55180354643356	2.84158601215118	3.55180354643356	2.84158601215118
PS1M06	2	Anterior	High	0	Miss			3.08292879613834	2.83273181557374	3.08292879613834	2.83273181557374
PS1M06	2	Anterior	High	0	Miss			0.726901215535085	3.58444331305813	0.726901215535085	3.58444331305813
PS1M06	2	Anterior	High	0	Miss			1.27538168617679	2.52786837843254	1.27538168617679	2.52786837843254
PS1M06	2	Anterior	High	0	Miss			1.39065860140195	2.32916289592887	1.39065860140195	2.32916289592887
PS1M06	2	Anterior	High	1	Hit	0.43256164453683	1.15587032705417			0.43256164453683	1.15587032705417
PS1M06	2	Anterior	High	1	Hit	1.6318296972258	0.884746572000246			1.6318296972258	0.884746572000246
PS1M06	2	Anterior	High	1	Hit	4.11551009939255	1.53170995635828			4.11551009939255	1.53170995635828
PS1M06	2	Anterior	High	1	Hit	3.46348295722144	1.66780499611004			3.46348295722144	1.66780499611004
PS1M06	2	Anterior	High	1	Hit	4.13464698670932	1.58531941053571			4.13464698670932	1.58531941053571	5
PS1F07	5	Posterior	Low	0	Miss			0.178658616456387	0.00165721170375299	0.178658616456387	0.00165721170375299
PS1F07	5	Posterior	Low	1	Hit	0.282253842690649	0.100453482381781			0.282253842690649	0.100453482381781
PS1F07	5	Posterior	Low	0	Miss			0.610587977115403	0.0560111360865925	0.610587977115403	0.0560111360865925
PS1F07	5	Posterior	Low	0	Miss			0.581839195942024	0.31897351000387	0.581839195942024	0.31897351000387
PS1F07	5	Posterior	Low	0	Miss			0.591323647609913	0.0284456902270449	0.591323647609913	0.0284456902270449
PS1F07	5	Posterior	Low	1	Hit	0.252070111162698	0.126744869613363			0.252070111162698	0.126744869613363
PS1F07	5	Posterior	Low	1	Hit	0.643909054213022	0.0875475433012145			0.643909054213022	0.0875475433012145
PS1F07	5	Posterior	Low	1	Hit	0.611281325776182	0.0532198624150979			0.611281325776182	0.0532198624150979
PS1F07	5	Posterior	Low	0	Miss			0.256834065439275	0.164473375926329	0.256834065439275	0.164473375926329
PS1F07	5	Posterior	Low	0	Miss			0.230080972374989	0.099665627538764	0.230080972374989	0.099665627538764
PS1F07	5	Posterior	Low	1	Hit	0.327532774116197	0.0530530293247704			0.327532774116197	0.0530530293247704
PS1F07	5	Posterior	Low	1	Hit	0.576628907698215	0.273223890319683			0.576628907698215	0.273223890319683
PS1F07	5	Posterior	Low	1	Hit	0.860191968696619	0.210979679845655			0.860191968696619	0.210979679845655
PS1F07	5	Posterior	Low	1	Hit	0.238458502621283	0.230057002258578			0.238458502621283	0.230057002258578
PS1F07	5	Posterior	Low	1	Hit	0.542619994442873	0.494858977905281			0.542619994442873	0.494858977905281
PS1F07	5	Posterior	Low	1	Hit	0.204277030386864	0.113940809553435			0.204277030386864	0.113940809553435
PS1F07	5	Posterior	Low	0	Miss			0.372074869465027	0.173860141470184	0.372074869465027	0.173860141470184
PS1F07	5	Posterior	Low	1	Hit	0.00796748759857291	0.19182380951036			0.00796748759857291	0.19182380951036
PS1F07	5	Posterior	Low	0	Miss			0.136684520826842	0.0385680844472738	0.136684520826842	0.0385680844472738
PS1F07	5	Posterior	Low	1	Hit	0.183976862723779	0.123418237743914			0.183976862723779	0.123418237743914
PS1F07	5	Posterior	Low	0	Miss			1.01215940517596	0.0137610848759397	1.01215940517596	0.0137610848759397
PS1F07	5	Posterior	Low	1	Hit	0.701904582003548	0.0934134787041927			0.701904582003548	0.0934134787041927
PS1F07	5	Posterior	Low	1	Hit	0.283983403978379	0.369344824115529			0.283983403978379	0.369344824115529
PS1F07	5	Posterior	Low	1	Hit	0.778398586314967	0.297490748038721			0.778398586314967	0.297490748038721
PS1F07	5	Posterior	Low	1	Hit	0.478235577848634	0.491096163130345			0.478235577848634	0.491096163130345	16
PS1F07	3	Medial	Low	1	Hit	0.414347156057293	0.429216924337327			0.414347156057293	0.429216924337327
PS1F07	3	Medial	Low	1	Hit	0.0208241576811901	0.824224210497981			0.0208241576811901	0.824224210497981
PS1F07	3	Medial	Low	1	Hit	0.40531098667085	1.0314264709831			0.40531098667085	1.0314264709831
PS1F07	3	Medial	Low	1	Hit	0.548320463102199	0.763995538525315			0.548320463102199	0.763995538525315
PS1F07	3	Medial	Low	1	Hit	0.172939577017829	0.715913144869315			0.172939577017829	0.715913144869315
PS1F07	3	Medial	Low	1	Hit	0.361946945614385	0.867620323768044			0.361946945614385	0.867620323768044
PS1F07	3	Medial	Low	1	Hit	0.105743224103799	0.75449176259635			0.105743224103799	0.75449176259635
PS1F07	3	Medial	Low	1	Hit	0.125513312915368	0.748169374421755			0.125513312915368	0.748169374421755
PS1F07	3	Medial	Low	1	Hit	0.365708443250299	1.18520497977377			0.365708443250299	1.18520497977377
PS1F07	3	Medial	Low	1	Hit	0.751422193923	1.11231204433328			0.751422193923	1.11231204433328
PS1F07	3	Medial	Low	1	Hit	0.194234318726488	1.24933514014362			0.194234318726488	1.24933514014362
PS1F07	3	Medial	Low	0	Miss			0.235760378661309	0.839157599020922	0.235760378661309	0.839157599020922
PS1F07	3	Medial	Low	1	Hit	0.241329384824155	0.784255731402517			0.241329384824155	0.784255731402517
PS1F07	3	Medial	Low	1	Hit	0.177512992783799	0.766939698052273			0.177512992783799	0.766939698052273
PS1F07	3	Medial	Low	1	Hit	0.233907176269989	0.842729496965688			0.233907176269989	0.842729496965688
PS1F07	3	Medial	Low	1	Hit	0.0614435347926374	0.801792516832167			0.0614435347926374	0.801792516832167
PS1F07	3	Medial	Low	0	Miss			0.308328032061389	0.794099102924706	0.308328032061389	0.794099102924706
PS1F07	3	Medial	Low	1	Hit	0.14092203492924	0.643587142113407			0.14092203492924	0.643587142113407
PS1F07	3	Medial	Low	1	Hit	0.0257286193621944	0.900126792551417			0.0257286193621944	0.900126792551417
PS1F07	3	Medial	Low	1	Hit	0.0916292431857846	0.696250113329031			0.0916292431857846	0.696250113329031
PS1F07	3	Medial	Low	1	Hit	0.0329645306324915	0.721946415366501			0.0329645306324915	0.721946415366501
PS1F07	3	Medial	Low	1	Hit	0.00267765700808731	0.751928639423273			0.00267765700808731	0.751928639423273
PS1F07	3	Medial	Low	0	Miss			0.219566900135118	0.823897437651809	0.219566900135118	0.823897437651809
PS1F07	3	Medial	Low	1	Hit	0.138644575854722	0.721643407783436			0.138644575854722	0.721643407783436
PS1F07	3	Medial	Low	1	Hit	0.277081505921071	0.525189756969295			0.277081505921071	0.525189756969295	22
PS1F07	1	Anterior	Low	0	Miss			0.189547898818591	0.122512720523236	0.189547898818591	0.122512720523236
PS1F07	1	Anterior	Low	1	Hit	0.110457769028362	0.0206937858563006			0.110457769028362	0.0206937858563006
PS1F07	1	Anterior	Low	0	Miss			0.133822467186318	0.076949185052845	0.133822467186318	0.076949185052845
PS1F07	1	Anterior	Low	1	Hit	0.835214337623329	0.113751264135974			0.835214337623329	0.113751264135974
PS1F07	1	Anterior	Low	1	Hit	0.295214689032512	0.0982427305186864			0.295214689032512	0.0982427305186864
PS1F07	1	Anterior	Low	1	Hit	0.055927854293623	0.35533880703051			0.055927854293623	0.35533880703051
PS1F07	1	Anterior	Low	1	Hit	0.0861979516556346	0.248089855476044			0.0861979516556346	0.248089855476044
PS1F07	1	Anterior	Low	1	Hit	0.303623588286722	0.304746377284346			0.303623588286722	0.304746377284346
PS1F07	1	Anterior	Low	1	Hit	0.109973607963906	0.0027038512479578			0.109973607963906	0.0027038512479578
PS1F07	1	Anterior	Low	0	Miss			0.106420685389614	0.0039986608425977	0.106420685389614	0.0039986608425977
PS1F07	1	Anterior	Low	1	Hit	0.0850490448378602	0.159690012015094			0.0850490448378602	0.159690012015094
PS1F07	1	Anterior	Low	0	Miss			0.04390371773649	0.00137226892088549	0.04390371773649	0.00137226892088549
PS1F07	1	Anterior	Low	1	Hit	0.539485579165507	0.0352147206741655			0.539485579165507	0.0352147206741655
PS1F07	1	Anterior	Low	1	Hit	0.273819071307954	0.198296887100971			0.273819071307954	0.198296887100971
PS1F07	1	Anterior	Low	1	Hit	0.611150551727073	0.340965019174021			0.611150551727073	0.340965019174021
PS1F07	1	Anterior	Low	1	Hit	0.215427182555891	0.3231149854244			0.215427182555891	0.3231149854244
PS1F07	1	Anterior	Low	0	Miss			0.252855178800893	0.683790157324804	0.252855178800893	0.683790157324804
PS1F07	1	Anterior	Low	0	Miss			0.291087686642103	0.00363623688155634	0.291087686642103	0.00363623688155634
PS1F07	1	Anterior	Low	1	Hit	0.0310111229645367	0.422319038648704			0.0310111229645367	0.422319038648704
PS1F07	1	Anterior	Low	1	Hit	0.128041175477171	0.0529231131739358			0.128041175477171	0.0529231131739358
PS1F07	1	Anterior	Low	0	Miss			0.021031452995369	0.33386266422192	0.021031452995369	0.33386266422192
PS1F07	1	Anterior	Low	0	Miss			0.0728873304552682	0.0671704422225012	0.0728873304552682	0.0671704422225012
PS1F07	1	Anterior	Low	0	Miss			0.185414408515729	0.0144855878295971	0.185414408515729	0.0144855878295971
PS1F07	1	Anterior	Low	1	Hit	0.263698913978004	0.22282251660017			0.263698913978004	0.22282251660017
PS1F07	1	Anterior	Low	1	Hit	0.000668248178328668	0.0676873654648951			0.000668248178328668	0.0676873654648951	16
PS1F07	8	Lateral	High	0	Miss			0.0803444123024777	0.852764884218663	0.0803444123024777	0.852764884218663
PS1F07	8	Lateral	High	1	Hit	0.349460229691878	0.426595112095978			0.349460229691878	0.426595112095978
PS1F07	8	Lateral	High	1	Hit	0.408589157329827	0.519830314077803			0.408589157329827	0.519830314077803
PS1F07	8	Lateral	High	0	Miss			0.548409601139721	0.299782893742668	0.548409601139721	0.299782893742668
PS1F07	8	Lateral	High	1	Hit	0.658834200829807	0.555771477412742			0.658834200829807	0.555771477412742
PS1F07	8	Lateral	High	1	Hit	0.26266529985173	0.438461153108065			0.26266529985173	0.438461153108065
PS1F07	8	Lateral	High	0	Miss			0.424681779517472	0.409769633121259	0.424681779517472	0.409769633121259
PS1F07	8	Lateral	High	1	Hit	0.101933587947799	0.327932189651984			0.101933587947799	0.327932189651984
PS1F07	8	Lateral	High	1	Hit	0.0682512188665267	0.426074562534568			0.0682512188665267	0.426074562534568
PS1F07	8	Lateral	High	1	Hit	0.25587482562343	0.326540961400289			0.25587482562343	0.326540961400289
PS1F07	8	Lateral	High	1	Hit	0.070421647177608	0.515362456201546			0.070421647177608	0.515362456201546
PS1F07	8	Lateral	High	1	Hit	0.191539327132817	0.766541426539401			0.191539327132817	0.766541426539401
PS1F07	8	Lateral	High	1	Hit	0.224721948581426	0.388376232887136			0.224721948581426	0.388376232887136
PS1F07	8	Lateral	High	1	Hit	0.0603435353333293	0.393938353541577			0.0603435353333293	0.393938353541577
PS1F07	8	Lateral	High	1	Hit	0.0239413376856898	0.2986825604851			0.0239413376856898	0.2986825604851
PS1F07	8	Lateral	High	0	Miss			0.0863111050448451	0.340428330785244	0.0863111050448451	0.340428330785244
PS1F07	8	Lateral	High	1	Hit	0.0524860533747438	0.502920969000774			0.0524860533747438	0.502920969000774
PS1F07	8	Lateral	High	1	Hit	0.0316830599730888	0.58917028069162			0.0316830599730888	0.58917028069162
PS1F07	8	Lateral	High	1	Hit	0.288543346998506	0.719451999096119			0.288543346998506	0.719451999096119
PS1F07	8	Lateral	High	1	Hit	0.514405746384898	0.342668769507052			0.514405746384898	0.342668769507052
PS1F07	8	Lateral	High	1	Hit	0.667345213099534	0.256401500212595			0.667345213099534	0.256401500212595
PS1F07	8	Lateral	High	0	Miss			0.32525186270238	0.451603693860756	0.32525186270238	0.451603693860756
PS1F07	8	Lateral	High	1	Hit	0.0857580013317092	0.826201178695143			0.0857580013317092	0.826201178695143
PS1F07	8	Lateral	High	1	Hit	0.313740715238068	0.604512983985588			0.313740715238068	0.604512983985588
PS1F07	8	Lateral	High	0	Miss			0.131975557440424	0.193525082101226	0.131975557440424	0.193525082101226	19
PS1F07	6	Posterior	High	0	Miss			0.514276227720181	0.302529436453021	0.514276227720181	0.302529436453021
PS1F07	6	Posterior	High	0	Miss			0.366888224183697	0.200532497191107	0.366888224183697	0.200532497191107
PS1F07	6	Posterior	High	0	Miss			0.932066737638506	0.152734577961311	0.932066737638506	0.152734577961311
PS1F07	6	Posterior	High	0	Miss			0.485610553490059	1.23534468589862	0.485610553490059	1.23534468589862
PS1F07	6	Posterior	High	0	Miss			0.178497788049372	1.48062182968612	0.178497788049372	1.48062182968612
PS1F07	6	Posterior	High	0	Miss			0.52872603391302	1.68596185148484	0.52872603391302	1.68596185148484
PS1F07	6	Posterior	High	1	Hit	0.80458176577538	1.22390624841562			0.80458176577538	1.22390624841562
PS1F07	6	Posterior	High	0	Miss			0.272068738936407	1.07021635075059	0.272068738936407	1.07021635075059
PS1F07	6	Posterior	High	0	Miss			0.636747879003307	0.892294633753556	0.636747879003307	0.892294633753556
PS1F07	6	Posterior	High	0	Miss			0.710010174907366	0.0730420962012808	0.710010174907366	0.0730420962012808
PS1F07	6	Posterior	High	1	Hit	0.193666009463618	0.37557929955152			0.193666009463618	0.37557929955152
PS1F07	6	Posterior	High	1	Hit	2.17362023262137	0.427800233922142			2.17362023262137	0.427800233922142
PS1F07	6	Posterior	High	1	Hit	3.36857168554708	0.143064993008377			3.36857168554708	0.143064993008377
PS1F07	6	Posterior	High	0	Miss			2.29036729738809	0.172784466566457	2.29036729738809	0.172784466566457
PS1F07	6	Posterior	High	0	Miss			0.857473057472656	1.48700644958873	0.857473057472656	1.48700644958873
PS1F07	6	Posterior	High	1	Hit	0.610453009949487	1.04545831844796			0.610453009949487	1.04545831844796
PS1F07	6	Posterior	High	0	Miss			0.924465684562151	0.933395302670696	0.924465684562151	0.933395302670696
PS1F07	6	Posterior	High	0	Miss			0.824142505880839	1.18257740225622	0.824142505880839	1.18257740225622
PS1F07	6	Posterior	High	0	Miss			0.906937853327167	0.92552175010897	0.906937853327167	0.92552175010897
PS1F07	6	Posterior	High	0	Miss			1.50698279968272	0.968789710298188	1.50698279968272	0.968789710298188
PS1F07	6	Posterior	High	0	Miss			0.975850541894399	1.2991514718091	0.975850541894399	1.2991514718091
PS1F07	6	Posterior	High	0	Miss			1.14816863747632	1.10292328399808	1.14816863747632	1.10292328399808
PS1F07	6	Posterior	High	0	Miss			1.96539435185605	0.871168917816995	1.96539435185605	0.871168917816995
PS1F07	6	Posterior	High	0	Miss			2.21774187337026	0.588739160723295	2.21774187337026	0.588739160723295
PS1F07	6	Posterior	High	0	Miss			1.42104426346491	1.19212839503246	1.42104426346491	1.19212839503246	5
PS1F07	2	Anterior	High	0	Miss			0.941790080558193	0.537615615074026	0.941790080558193	0.537615615074026
PS1F07	2	Anterior	High	0	Miss			1.69742283111049	1.20399983333416	1.69742283111049	1.20399983333416
PS1F07	2	Anterior	High	0	Miss			2.94079759307583	11.4695789096016	2.94079759307583	11.4695789096016
PS1F07	2	Anterior	High	0	Miss			4.25303199048442	2.90393070637087	4.25303199048442	2.90393070637087
PS1F07	2	Anterior	High	0	Miss			2.35575218267185	4.8462200358837	2.35575218267185	4.8462200358837
PS1F07	2	Anterior	High	0	Miss			3.05408785471149	0.690324244707595	3.05408785471149	0.690324244707595
PS1F07	2	Anterior	High	0	Miss			3.44206373128332	7.62987468968393	3.44206373128332	7.62987468968393
PS1F07	2	Anterior	High	0	Miss			1.27092779845127	5.293540097837	1.27092779845127	5.293540097837
PS1F07	2	Anterior	High	0	Miss			0.447638590289394	4.92905082295874	0.447638590289394	4.92905082295874
PS1F07	2	Anterior	High	0	Miss			1.37441917573334	5.78628552798373	1.37441917573334	5.78628552798373
PS1F07	2	Anterior	High	0	Miss			0.30431231667123	6.15943115578951	0.30431231667123	6.15943115578951
PS1F07	2	Anterior	High	0	Miss			1.57597333971696	7.27499784424148	1.57597333971696	7.27499784424148
PS1F07	2	Anterior	High	0	Miss			0.810440243406984	5.43116997385473	0.810440243406984	5.43116997385473
PS1F07	2	Anterior	High	0	Miss			2.77925731227922	18.1987467942068	2.77925731227922	18.1987467942068
PS1F07	2	Anterior	High	0	Miss			1.31218316049024	7.77261575785286	1.31218316049024	7.77261575785286
PS1F07	2	Anterior	High	0	Miss			0.0174521586396237	6.70196967414334	0.0174521586396237	6.70196967414334
PS1F07	2	Anterior	High	0	Miss			2.04264925555824	1.87391029433547	2.04264925555824	1.87391029433547
PS1F07	2	Anterior	High	0	Miss			2.37196525310516	1.98892362102971	2.37196525310516	1.98892362102971
PS1F07	2	Anterior	High	0	Miss			2.42158429400515	0.617788810599285	2.42158429400515	0.617788810599285
PS1F07	2	Anterior	High	0	Miss			3.99384784482425	2.61069836137489	3.99384784482425	2.61069836137489
PS1F07	2	Anterior	High	0	Miss			2.91895478596363	6.19531826729438	2.91895478596363	6.19531826729438
PS1F07	2	Anterior	High	0	Miss			3.30769826897609	0.362896055960139	3.30769826897609	0.362896055960139
PS1F07	2	Anterior	High	0	Miss			3.29870547097966	1.32367758575192	3.29870547097966	1.32367758575192
PS1F07	2	Anterior	High	0	Miss			2.85497423148322	0.384218683007123	2.85497423148322	0.384218683007123
PS1F07	2	Anterior	High	0	Miss			2.32742863191974	0.269767980471151	2.32742863191974	0.269767980471151	0
PS1F07	7	Lateral	Low	1	Hit	0.0337167516263834	0.293550012724834			0.0337167516263834	0.293550012724834
PS1F07	7	Lateral	Low	1	Hit	0.198338112392345	0.0489135626563115			0.198338112392345	0.0489135626563115
PS1F07	7	Lateral	Low	0	Miss			0.128691646276117	0.156386415341464	0.128691646276117	0.156386415341464
PS1F07	7	Lateral	Low	1	Hit	0.303053459271909	0.520436420024055			0.303053459271909	0.520436420024055
PS1F07	7	Lateral	Low	1	Hit	0.982625218748975	0.40165111414152			0.982625218748975	0.40165111414152
PS1F07	7	Lateral	Low	0	Miss			0.0983831783337283	0.137138338161071	0.0983831783337283	0.137138338161071
PS1F07	7	Lateral	Low	1	Hit	0.486251103701251	0.103892862767189			0.486251103701251	0.103892862767189
PS1F07	7	Lateral	Low	1	Hit	0.156863791964001	0.596100942880765			0.156863791964001	0.596100942880765
PS1F07	7	Lateral	Low	1	Hit	0.0713398606080631	0.16501936677138			0.0713398606080631	0.16501936677138
PS1F07	7	Lateral	Low	1	Hit	0.249404699147283	0.10781698207453			0.249404699147283	0.10781698207453
PS1F07	7	Lateral	Low	1	Hit	0.0687009299124997	0.0900731089273616			0.0687009299124997	0.0900731089273616
PS1F07	7	Lateral	Low	1	Hit	0.411487913879933	0.108911501425371			0.411487913879933	0.108911501425371
PS1F07	7	Lateral	Low	0	Miss			0.185805466216281	0.218579071310815	0.185805466216281	0.218579071310815
PS1F07	7	Lateral	Low	1	Hit	0.491957953515302	0.0380420901393332			0.491957953515302	0.0380420901393332
PS1F07	7	Lateral	Low	1	Hit	0.390142799969647	0.0749949876494487			0.390142799969647	0.0749949876494487
PS1F07	7	Lateral	Low	0	Miss			0.427587612799358	0.447109240625434	0.427587612799358	0.447109240625434
PS1F07	7	Lateral	Low	1	Hit	0.632411876502623	0.336439607336109			0.632411876502623	0.336439607336109
PS1F07	7	Lateral	Low	1	Hit	0.0139998276139721	0.110606414764609			0.0139998276139721	0.110606414764609
PS1F07	7	Lateral	Low	1	Hit	0.133679650172007	0.137197165812815			0.133679650172007	0.137197165812815
PS1F07	7	Lateral	Low	1	Hit	0.181607474857615	4.38014362568138			0.181607474857615	4.38014362568138
PS1F07	7	Lateral	Low	1	Hit	0.353140465486615	1.7312905002178			0.353140465486615	1.7312905002178
PS1F07	7	Lateral	Low	1	Hit	0.35757602657266	0.860821532932176			0.35757602657266	0.860821532932176
PS1F07	7	Lateral	Low	1	Hit	0.301023604546994	1.38605874249508			0.301023604546994	1.38605874249508
PS1F07	7	Lateral	Low	1	Hit	0.332370224882079	0.629862483108331			0.332370224882079	0.629862483108331
PS1F07	7	Lateral	Low	1	Hit	0.279791875405841	0.719893275261875			0.279791875405841	0.719893275261875	21
PS1F07	4	Medial	High	1	Hit	0.205010225573297	0.19353932142252			0.205010225573297	0.19353932142252
PS1F07	4	Medial	High	1	Hit	0.0338560452163374	0.163549054669691			0.0338560452163374	0.163549054669691
PS1F07	4	Medial	High	1	Hit	0.136530317933113	0.0359046998021704			0.136530317933113	0.0359046998021704
PS1F07	4	Medial	High	1	Hit	1.36826079486892	3.99474625239794			1.36826079486892	3.99474625239794
PS1F07	4	Medial	High	0	Miss			0.964949827738875	1.71272782190152	0.964949827738875	1.71272782190152
PS1F07	4	Medial	High	1	Hit	0.163725076760876	1.68254960776607			0.163725076760876	1.68254960776607
PS1F07	4	Medial	High	1	Hit	0.325055549394145	1.52276745554836			0.325055549394145	1.52276745554836
PS1F07	4	Medial	High	0	Miss			1.07925484359078	1.09271979454335	1.07925484359078	1.09271979454335
PS1F07	4	Medial	High	1	Hit	0.119518206470865	1.27925382582789			0.119518206470865	1.27925382582789
PS1F07	4	Medial	High	1	Hit	0.473278195761496	1.01941554186938			0.473278195761496	1.01941554186938
PS1F07	4	Medial	High	1	Hit	0.223315225455378	0.664260175724753			0.223315225455378	0.664260175724753
PS1F07	4	Medial	High	0	Miss			0.399901967254403	1.0819659921701	0.399901967254403	1.0819659921701
PS1F07	4	Medial	High	0	Miss			0.503635775661941	1.15830830647333	0.503635775661941	1.15830830647333
PS1F07	4	Medial	High	1	Hit	0.551675539770498	1.34160126213613			0.551675539770498	1.34160126213613
PS1F07	4	Medial	High	1	Hit	0.166569779544586	0.701893680396006			0.166569779544586	0.701893680396006
PS1F07	4	Medial	High	1	Hit	0.37822639356378	1.12833419923702			0.37822639356378	1.12833419923702
PS1F07	4	Medial	High	1	Hit	0.0691061579848551	0.903047696865766			0.0691061579848551	0.903047696865766
PS1F07	4	Medial	High	1	Hit	0.455944065443704	0.768342572083235			0.455944065443704	0.768342572083235
PS1F07	4	Medial	High	1	Hit	0.958415258808817	1.28351835425048			0.958415258808817	1.28351835425048
PS1F07	4	Medial	High	1	Hit	0.39115486505761	0.120962778407849			0.39115486505761	0.120962778407849
PS1F07	4	Medial	High	0	Miss			0.347072256709986	0.253928343565475	0.347072256709986	0.253928343565475
PS1F07	4	Medial	High	1	Hit	0.381248327040732	0.303941422976072			0.381248327040732	0.303941422976072
PS1F07	4	Medial	High	1	Hit	0.378907143122284	4.38370825439054			0.378907143122284	4.38370825439054
PS1F07	4	Medial	High	0	Miss			1.01483444342282	3.52710480266578	1.01483444342282	3.52710480266578
PS1F07	4	Medial	High	1	Hit	0.34406201111838	1.63132975128597			0.34406201111838	1.63132975128597	19
PS1F08	7	Lateral	Low	0	Miss			0.692656074135606	0.0404467504451276	0.692656074135606	0.0404467504451276
PS1F08	7	Lateral	Low	1	Hit	0.00619703786622505	0.32379267321075			0.00619703786622505	0.32379267321075
PS1F08	7	Lateral	Low	0	Miss			0.231259478579602	0.314936636164196	0.231259478579602	0.314936636164196
PS1F08	7	Lateral	Low	1	Hit	0.111086525768133	0.15992981219436			0.111086525768133	0.15992981219436
PS1F08	7	Lateral	Low	1	Hit	0.0453022329908563	0.0146860543320493			0.0453022329908563	0.0146860543320493
PS1F08	7	Lateral	Low	1	Hit	0.575124735425859	0.166356471886161			0.575124735425859	0.166356471886161
PS1F08	7	Lateral	Low	1	Hit	0.235821712287676	0.00572488798569637			0.235821712287676	0.00572488798569637
PS1F08	7	Lateral	Low	1	Hit	0.304059736005358	0.0652431622402396			0.304059736005358	0.0652431622402396
PS1F08	7	Lateral	Low	1	Hit	0.186184772330972	0.14750081739624			0.186184772330972	0.14750081739624
PS1F08	7	Lateral	Low	1	Hit	0.253532133230011	0.0314674641402881			0.253532133230011	0.0314674641402881
PS1F08	7	Lateral	Low	1	Hit	0.159626802804294	0.084697245786904			0.159626802804294	0.084697245786904
PS1F08	7	Lateral	Low	1	Hit	0.676876754886094	0.277773035361363			0.676876754886094	0.277773035361363
PS1F08	7	Lateral	Low	1	Hit	0.311528035558586	0.162536188411773			0.311528035558586	0.162536188411773
PS1F08	7	Lateral	Low	1	Hit	0.108099472369265	0.0184964680766164			0.108099472369265	0.0184964680766164
PS1F08	7	Lateral	Low	1	Hit	0.0794302664440103	0.150296352115651			0.0794302664440103	0.150296352115651
PS1F08	7	Lateral	Low	0	Miss			0.241096628187754	0.621034089187969	0.241096628187754	0.621034089187969
PS1F08	7	Lateral	Low	1	Hit	0.169540513131293	0.0745095780423917			0.169540513131293	0.0745095780423917
PS1F08	7	Lateral	Low	1	Hit	0.0662595790937077	0.189963887947687			0.0662595790937077	0.189963887947687
PS1F08	7	Lateral	Low	1	Hit	0.303124781637432	0.285879594087458			0.303124781637432	0.285879594087458
PS1F08	7	Lateral	Low	1	Hit	0.396416374956698	0.179094883249629			0.396416374956698	0.179094883249629
PS1F08	7	Lateral	Low	1	Hit	0.0410430761933798	0.0521601552535458			0.0410430761933798	0.0521601552535458
PS1F08	7	Lateral	Low	1	Hit	0.0773454797780948	0.0679405391007712			0.0773454797780948	0.0679405391007712
PS1F08	7	Lateral	Low	1	Hit	0.751927853928927	0.0444525477880688			0.751927853928927	0.0444525477880688
PS1F08	7	Lateral	Low	1	Hit	0.772442992986015	0.387224722040415			0.772442992986015	0.387224722040415
PS1F08	7	Lateral	Low	1	Hit	0.769504506718482	0.32363221372405			0.769504506718482	0.32363221372405	22
PS1F08	1	Anterior	Low	0	Miss			1.58433537222848	1.60511046769328	1.58433537222848	1.60511046769328
PS1F08	1	Anterior	Low	1	Hit	1.23133645748843	1.47396794582524			1.23133645748843	1.47396794582524
PS1F08	1	Anterior	Low	1	Hit	1.5830915193899	0.940544948456512			1.5830915193899	0.940544948456512
PS1F08	1	Anterior	Low	0	Miss			2.97510283426419	1.35654297695977	2.97510283426419	1.35654297695977
PS1F08	1	Anterior	Low	1	Hit	2.81867391155332	1.33201357099428			2.81867391155332	1.33201357099428
PS1F08	1	Anterior	Low	1	Hit	2.72532026724203	0.960299309868738			2.72532026724203	0.960299309868738
PS1F08	1	Anterior	Low	1	Hit	2.10304770118488	1.80580526652601			2.10304770118488	1.80580526652601
PS1F08	1	Anterior	Low	1	Hit	2.36338823164707	2.9393610541694			2.36338823164707	2.9393610541694
PS1F08	1	Anterior	Low	1	Hit	2.45255301330628	1.208954871535			2.45255301330628	1.208954871535
PS1F08	1	Anterior	Low	1	Hit	1.94341169989973	0.809009639435438			1.94341169989973	0.809009639435438
PS1F08	1	Anterior	Low	1	Hit	2.19997240414629	1.48495056440693			2.19997240414629	1.48495056440693
PS1F08	1	Anterior	Low	1	Hit	1.00207607977326	0.845712145640981			1.00207607977326	0.845712145640981
PS1F08	1	Anterior	Low	1	Hit	0.233742169592396	0.73408024171442			0.233742169592396	0.73408024171442
PS1F08	1	Anterior	Low	1	Hit	0.227590745166223	0.91732802306462			0.227590745166223	0.91732802306462
PS1F08	1	Anterior	Low	0	Miss			0.728543606499528	0.809637017161485	0.728543606499528	0.809637017161485
PS1F08	1	Anterior	Low	0	Miss			1.06538244735307	0.37870020185623	1.06538244735307	0.37870020185623
PS1F08	1	Anterior	Low	1	Hit	1.25948065823727	0.913462023057356			1.25948065823727	0.913462023057356
PS1F08	1	Anterior	Low	1	Hit	0.114164923317455	0.912416190026331			0.114164923317455	0.912416190026331
PS1F08	1	Anterior	Low	0	Miss			0.165560617545015	1.24461285981926	0.165560617545015	1.24461285981926
PS1F08	1	Anterior	Low	1	Hit	2.0060510084828	0.0301629399306407			2.0060510084828	0.0301629399306407
PS1F08	1	Anterior	Low	1	Hit	0.998741193645934	0.72570951851127			0.998741193645934	0.72570951851127
PS1F08	1	Anterior	Low	1	Hit	0.731736956821104	1.22807636189499			0.731736956821104	1.22807636189499
PS1F08	1	Anterior	Low	1	Hit	0.0623326762074896	0.189782216745805			0.0623326762074896	0.189782216745805
PS1F08	1	Anterior	Low	1	Hit	0.223756415144731	0.895485963315849			0.223756415144731	0.895485963315849
PS1F08	1	Anterior	Low	0	Miss			0.0943790928823187	0.320191186429636	0.0943790928823187	0.320191186429636	19
PS1F08	2	Anterior	High	0	Miss			1.91141836860628	9.206429800021	1.91141836860628	9.206429800021
PS1F08	2	Anterior	High	0	Miss			0.346120190022766	7.19036977075308	0.346120190022766	7.19036977075308
PS1F08	2	Anterior	High	0	Miss			1.94613486341184	7.87301783622095	1.94613486341184	7.87301783622095
PS1F08	2	Anterior	High	0	Miss			2.0166483294007	9.2987878260977	2.0166483294007	9.2987878260977
PS1F08	2	Anterior	High	0	Miss			1.1278555843783	9.95944244505679	1.1278555843783	9.95944244505679
PS1F08	2	Anterior	High	0	Miss			0.419668666562045	7.24925499466245	0.419668666562045	7.24925499466245
PS1F08	2	Anterior	High	0	Miss			0.940788126905717	6.57665842813955	0.940788126905717	6.57665842813955
PS1F08	2	Anterior	High	0	Miss			0.354162774835692	7.1332526868539	0.354162774835692	7.1332526868539
PS1F08	2	Anterior	High	0	Miss			0.0657851817612514	7.34711893804899	0.0657851817612514	7.34711893804899
PS1F08	2	Anterior	High	0	Miss			0.289811821448869	6.87197760869304	0.289811821448869	6.87197760869304
PS1F08	2	Anterior	High	0	Miss			0.284000220593836	7.21740051584501	0.284000220593836	7.21740051584501
PS1F08	2	Anterior	High	0	Miss			0.772923196859937	6.9533541958492	0.772923196859937	6.9533541958492
PS1F08	2	Anterior	High	0	Miss			0.708274558411688	6.87019316170948	0.708274558411688	6.87019316170948
PS1F08	2	Anterior	High	0	Miss			1.23443116692856	6.91503211768133	1.23443116692856	6.91503211768133
PS1F08	2	Anterior	High	0	Miss			0.505195316355972	6.63452797966169	0.505195316355972	6.63452797966169
PS1F08	2	Anterior	High	0	Miss			0.421290381441452	6.72104599742726	0.421290381441452	6.72104599742726
PS1F08	2	Anterior	High	0	Miss			0.0173767601096602	8.490206348496	0.0173767601096602	8.490206348496
PS1F08	2	Anterior	High	0	Miss			0.987852790488913	8.33161061716456	0.987852790488913	8.33161061716456
PS1F08	2	Anterior	High	0	Miss			0.971691868520575	7.82680675146469	0.971691868520575	7.82680675146469
PS1F08	2	Anterior	High	0	Miss			1.9758290197132	7.7049315513732	1.9758290197132	7.7049315513732
PS1F08	2	Anterior	High	0	Miss			1.38775720392799	7.80679128195156	1.38775720392799	7.80679128195156
PS1F08	2	Anterior	High	0	Miss			0.339659339943189	1.66898723774502	0.339659339943189	1.66898723774502
PS1F08	2	Anterior	High	0	Miss			1.13907049501323	8.13281649867776	1.13907049501323	8.13281649867776
PS1F08	2	Anterior	High	0	Miss			0.446146232826172	7.56103971020494	0.446146232826172	7.56103971020494
PS1F08	2	Anterior	High	0	Miss			0.939866096723315	7.57125639057891	0.939866096723315	7.57125639057891	0
PS1F08	3	Medial	Low	0	Miss			0.132980909239055	0.489637678058436	0.132980909239055	0.489637678058436
PS1F08	3	Medial	Low	1	Hit	1.31901663094255	0.689012217597673			1.31901663094255	0.689012217597673
PS1F08	3	Medial	Low	1	Hit	0.68443452775556	0.390160530269885			0.68443452775556	0.390160530269885
PS1F08	3	Medial	Low	1	Hit	1.30285758260755	2.00910341875123			1.30285758260755	2.00910341875123
PS1F08	3	Medial	Low	1	Hit	0.212499538597193	2.53577841562986			0.212499538597193	2.53577841562986
PS1F08	3	Medial	Low	1	Hit	0.242759178839147	1.64875534332152			0.242759178839147	1.64875534332152
PS1F08	3	Medial	Low	1	Hit	1.57185783988718	6.87564413334373			1.57185783988718	6.87564413334373
PS1F08	3	Medial	Low	1	Hit	0.696264115233367	2.8540000344209			0.696264115233367	2.8540000344209
PS1F08	3	Medial	Low	1	Hit	0.113716090657065	2.26461820150404			0.113716090657065	2.26461820150404
PS1F08	3	Medial	Low	1	Hit	0.529459154984081	4.59140023477857			0.529459154984081	4.59140023477857
PS1F08	3	Medial	Low	1	Hit	0.716243305706794	4.17374535512647			0.716243305706794	4.17374535512647
PS1F08	3	Medial	Low	1	Hit	0.228669765975201	2.93982722917713			0.228669765975201	2.93982722917713
PS1F08	3	Medial	Low	1	Hit	0.969912076561489	2.13970859186018			0.969912076561489	2.13970859186018
PS1F08	3	Medial	Low	1	Hit	0.585354393991086	2.37291184320894			0.585354393991086	2.37291184320894
PS1F08	3	Medial	Low	1	Hit	0.0171668803326135	0.803866127812853			0.0171668803326135	0.803866127812853
PS1F08	3	Medial	Low	1	Hit	0.525687021140636	1.87594511315533			0.525687021140636	1.87594511315533
PS1F08	3	Medial	Low	1	Hit	0.430472294456358	7.85123893580664			0.430472294456358	7.85123893580664
PS1F08	3	Medial	Low	1	Hit	0.713244676911994	1.17786927812342			0.713244676911994	1.17786927812342
PS1F08	3	Medial	Low	1	Hit	0.799705670306341	8.94873963247476			0.799705670306341	8.94873963247476
PS1F08	3	Medial	Low	1	Hit	0.59353081602288	3.93319630890285			0.59353081602288	3.93319630890285
PS1F08	3	Medial	Low	1	Hit	0.607048730843665	2.68725019525074			0.607048730843665	2.68725019525074
PS1F08	3	Medial	Low	1	Hit	0.70587946609399	3.61523016590641			0.70587946609399	3.61523016590641
PS1F08	3	Medial	Low	1	Hit	0.0698469685934464	0.0411844993711199			0.0698469685934464	0.0411844993711199
PS1F08	3	Medial	Low	1	Hit	0.672387194857604	8.07886848139046			0.672387194857604	8.07886848139046
PS1F08	3	Medial	Low	1	Hit	0.676398101140866	4.80229883486765			0.676398101140866	4.80229883486765	24
PS1F08	5	Posterior	Low	1	Hit	1.05940469134955	0.864714372279243			1.05940469134955	0.864714372279243
PS1F08	5	Posterior	Low	1	Hit	3.88150889457897	1.11494422023198			3.88150889457897	1.11494422023198
PS1F08	5	Posterior	Low	1	Hit	3.51858177913599	2.92061067721212			3.51858177913599	2.92061067721212
PS1F08	5	Posterior	Low	1	Hit	3.7413288949165	3.63174447214829			3.7413288949165	3.63174447214829
PS1F08	5	Posterior	Low	0	Miss			3.50638482007938	3.46892838589422	3.50638482007938	3.46892838589422
PS1F08	5	Posterior	Low	1	Hit	3.95402482240627	3.79292810339231			3.95402482240627	3.79292810339231
PS1F08	5	Posterior	Low	1	Hit	4.50135910074372	3.55716021431436			4.50135910074372	3.55716021431436
PS1F08	5	Posterior	Low	1	Hit	4.13736416503875	3.24521883394631			4.13736416503875	3.24521883394631
PS1F08	5	Posterior	Low	1	Hit	4.60011156678171	3.33665618015409			4.60011156678171	3.33665618015409
PS1F08	5	Posterior	Low	1	Hit	3.66137308643104	2.37524500623186			3.66137308643104	2.37524500623186
PS1F08	5	Posterior	Low	1	Hit	3.78327480067656	2.87146625605476			3.78327480067656	2.87146625605476
PS1F08	5	Posterior	Low	1	Hit	2.94000736893781	2.78434935526436			2.94000736893781	2.78434935526436
PS1F08	5	Posterior	Low	1	Hit	2.20026159666369	1.8110617313498			2.20026159666369	1.8110617313498
PS1F08	5	Posterior	Low	1	Hit	1.83158116270489	2.41819263301915			1.83158116270489	2.41819263301915
PS1F08	5	Posterior	Low	1	Hit	1.92806082692001	2.34983842638737			1.92806082692001	2.34983842638737
PS1F08	5	Posterior	Low	1	Hit	1.58994975869623	2.31676354373785			1.58994975869623	2.31676354373785
PS1F08	5	Posterior	Low	1	Hit	2.37491902990277	0.662815883013781			2.37491902990277	0.662815883013781
PS1F08	5	Posterior	Low	1	Hit	2.11741492696456	1.4236124619403			2.11741492696456	1.4236124619403
PS1F08	5	Posterior	Low	1	Hit	2.60609420658269	2.58060179967769			2.60609420658269	2.58060179967769
PS1F08	5	Posterior	Low	0	Miss			3.3046692966118	6.8783971171843	3.3046692966118	6.8783971171843
PS1F08	5	Posterior	Low	0	Miss			1.86487922720337	0.304831355954605	1.86487922720337	0.304831355954605
PS1F08	5	Posterior	Low	1	Hit	0.670331446343122	1.69589819484331			0.670331446343122	1.69589819484331
PS1F08	5	Posterior	Low	1	Hit	1.55058629505933	1.82718975321733			1.55058629505933	1.82718975321733
PS1F08	5	Posterior	Low	1	Hit	1.75705607563895	0.145038734707148			1.75705607563895	0.145038734707148
PS1F08	5	Posterior	Low	1	Hit	0.669684725880496	3.74869928004363			0.669684725880496	3.74869928004363	22
PS1F08	6	Posterior	High	1	Hit	0.379278836725021	7.98821187267868			0.379278836725021	7.98821187267868
PS1F08	6	Posterior	High	0	Miss			3.80067957073199	3.2228567542794	3.80067957073199	3.2228567542794
PS1F08	6	Posterior	High	0	Miss			2.83941872044744	0.808203264303327	2.83941872044744	0.808203264303327
PS1F08	6	Posterior	High	0	Miss			0.499118013246323	1.00989776031889	0.499118013246323	1.00989776031889
PS1F08	6	Posterior	High	1	Hit	0.537774301548687	10.9598773341304			0.537774301548687	10.9598773341304
PS1F08	6	Posterior	High	1	Hit	7.45631179946952	11.7672629569957			7.45631179946952	11.7672629569957
PS1F08	6	Posterior	High	1	Hit	1.37965844080188	12.3247472077648			1.37965844080188	12.3247472077648
PS1F08	6	Posterior	High	1	Hit	2.39575745226422	9.7605956840709			2.39575745226422	9.7605956840709
PS1F08	6	Posterior	High	1	Hit	0.716998335339535	9.14542144224055			0.716998335339535	9.14542144224055
PS1F08	6	Posterior	High	1	Hit	0.361371896373403	9.92360293102725			0.361371896373403	9.92360293102725
PS1F08	6	Posterior	High	1	Hit	1.34045748483579	11.3409631104548			1.34045748483579	11.3409631104548
PS1F08	6	Posterior	High	1	Hit	1.41530897091208	8.2527328544917			1.41530897091208	8.2527328544917
PS1F08	6	Posterior	High	1	Hit	5.24140469387919	12.059366629891			5.24140469387919	12.059366629891
PS1F08	6	Posterior	High	0	Miss			5.87430461524922	9.68310067409646	5.87430461524922	9.68310067409646
PS1F08	6	Posterior	High	0	Miss			3.61238763244896	12.4067761076615	3.61238763244896	12.4067761076615
PS1F08	6	Posterior	High	0	Miss			5.54096140591235	13.0493145250049	5.54096140591235	13.0493145250049
PS1F08	6	Posterior	High	0	Miss			6.17137278435777	12.3429430606904	6.17137278435777	12.3429430606904
PS1F08	6	Posterior	High	1	Hit	3.4475672834037	13.9508054491885			3.4475672834037	13.9508054491885
PS1F08	6	Posterior	High	1	Hit	3.36541313789378	13.265186742845			3.36541313789378	13.265186742845
PS1F08	6	Posterior	High	1	Hit	1.40014172708309	10.7134162053881			1.40014172708309	10.7134162053881
PS1F08	6	Posterior	High	1	Hit	0.264026003366372	6.92661010995137			0.264026003366372	6.92661010995137
PS1F08	6	Posterior	High	1	Hit	1.75712690683108	10.9654622950367			1.75712690683108	10.9654622950367
PS1F08	6	Posterior	High	1	Hit	3.77764810481446	9.68828109736399			3.77764810481446	9.68828109736399
PS1F08	6	Posterior	High	1	Hit	4.78576901959442	7.94820590807438			4.78576901959442	7.94820590807438
PS1F08	6	Posterior	High	1	Hit	2.16339149805237	4.95599724285246			2.16339149805237	4.95599724285246	18
PS1F08	8	Lateral	High	1	Hit	3.43453513671699	8.31082467082616			3.43453513671699	8.31082467082616
PS1F08	8	Lateral	High	1	Hit	0.917568143373332	6.31565605487364			0.917568143373332	6.31565605487364
PS1F08	8	Lateral	High	1	Hit	0.417725903380051	2.34167139934446			0.417725903380051	2.34167139934446
PS1F08	8	Lateral	High	0	Miss			0.977298060971206	3.4976605674858	0.977298060971206	3.4976605674858
PS1F08	8	Lateral	High	0	Miss			0.327626925164573	6.3613625256212	0.327626925164573	6.3613625256212
PS1F08	8	Lateral	High	1	Hit	2.06039801951302	5.87406139079907			2.06039801951302	5.87406139079907
PS1F08	8	Lateral	High	1	Hit	2.74916798802778	6.36005382496785			2.74916798802778	6.36005382496785
PS1F08	8	Lateral	High	1	Hit	3.92134689970045	7.533713724682			3.92134689970045	7.533713724682
PS1F08	8	Lateral	High	1	Hit	4.38256647933255	8.23977709968134			4.38256647933255	8.23977709968134
PS1F08	8	Lateral	High	0	Miss			0.81757177548204	6.89371986012116	0.81757177548204	6.89371986012116
PS1F08	8	Lateral	High	1	Hit	0.852383123622342	7.18426920890961			0.852383123622342	7.18426920890961
PS1F08	8	Lateral	High	0	Miss			0.555244839081322	7.47011057402971	0.555244839081322	7.47011057402971
PS1F08	8	Lateral	High	1	Hit	0.409119736641632	8.26529950871236			0.409119736641632	8.26529950871236
PS1F08	8	Lateral	High	1	Hit	0.752134327634851	8.00056225409372			0.752134327634851	8.00056225409372
PS1F08	8	Lateral	High	1	Hit	1.67180714365815	7.42320777259816			1.67180714365815	7.42320777259816
PS1F08	8	Lateral	High	1	Hit	1.69496999919039	10.6346725504871			1.69496999919039	10.6346725504871
PS1F08	8	Lateral	High	1	Hit	2.75774364518845	12.4862262534812			2.75774364518845	12.4862262534812
PS1F08	8	Lateral	High	1	Hit	2.91529789312705	11.9474278662711			2.91529789312705	11.9474278662711
PS1F08	8	Lateral	High	1	Hit	3.28613463691515	11.5688114131957			3.28613463691515	11.5688114131957
PS1F08	8	Lateral	High	0	Miss			3.57938925500521	12.178285611682	3.57938925500521	12.178285611682
PS1F08	8	Lateral	High	1	Hit	2.65646518188168	12.1853688146226			2.65646518188168	12.1853688146226
PS1F08	8	Lateral	High	1	Hit	2.40488878768478	11.4338603882764			2.40488878768478	11.4338603882764
PS1F08	8	Lateral	High	0	Miss			3.45016144535475	10.9944803367883	3.45016144535475	10.9944803367883
PS1F08	8	Lateral	High	0	Miss			3.53044629371419	10.9001764692006	3.53044629371419	10.9001764692006
PS1F08	8	Lateral	High	1	Hit	3.45053614781056	11.0290505016794			3.45053614781056	11.0290505016794	18
PS1F08	4	Medial	High	0	Miss			0.891311648406422	12.8784235526488	0.891311648406422	12.8784235526488
PS1F08	4	Medial	High	1	Hit	1.18027508035365	12.8516958227987			1.18027508035365	12.8516958227987
PS1F08	4	Medial	High	1	Hit	0.563863986591263	12.8911795063944			0.563863986591263	12.8911795063944
PS1F08	4	Medial	High	1	Hit	0.585655345947181	13.618984873387			0.585655345947181	13.618984873387
PS1F08	4	Medial	High	1	Hit	0.686908731076013	13.7419939306551			0.686908731076013	13.7419939306551
PS1F08	4	Medial	High	1	Hit	0.389725898834444	14.0748666478372			0.389725898834444	14.0748666478372
PS1F08	4	Medial	High	1	Hit	0.776596664327533	13.9305974717992			0.776596664327533	13.9305974717992
PS1F08	4	Medial	High	1	Hit	0.531650178670542	13.4146833889429			0.531650178670542	13.4146833889429
PS1F08	4	Medial	High	1	Hit	0.575912100502702	14.0477560217189			0.575912100502702	14.0477560217189
PS1F08	4	Medial	High	1	Hit	0.4141355857872	15.1778420119267			0.4141355857872	15.1778420119267
PS1F08	4	Medial	High	1	Hit	0.796472701538478	14.1500262142759			0.796472701538478	14.1500262142759
PS1F08	4	Medial	High	1	Hit	0.359842224073757	14.405298446615			0.359842224073757	14.405298446615
PS1F08	4	Medial	High	1	Hit	0.08696063902463	14.3221203454228			0.08696063902463	14.3221203454228
PS1F08	4	Medial	High	1	Hit	1.00623868183923	13.9630339212562			1.00623868183923	13.9630339212562
PS1F08	4	Medial	High	1	Hit	0.501945898845403	13.8916447973087			0.501945898845403	13.8916447973087
PS1F08	4	Medial	High	1	Hit	0.995826952495753	14.0201369596122			0.995826952495753	14.0201369596122
PS1F08	4	Medial	High	1	Hit	0.664217768097092	14.6483249777742			0.664217768097092	14.6483249777742
PS1F08	4	Medial	High	1	Hit	0.104518043361507	14.2710083389039			0.104518043361507	14.2710083389039
PS1F08	4	Medial	High	1	Hit	0.181410348360654	13.616633184963			0.181410348360654	13.616633184963
PS1F08	4	Medial	High	1	Hit	0.699856410229701	13.1784292133141			0.699856410229701	13.1784292133141
PS1F08	4	Medial	High	1	Hit	0.254491239145851	13.1617259215116			0.254491239145851	13.1617259215116
PS1F08	4	Medial	High	1	Hit	1.53592809479236	13.8683580197567			1.53592809479236	13.8683580197567
PS1F08	4	Medial	High	1	Hit	2.70036987022796	16.1657350697587			2.70036987022796	16.1657350697587
PS1F08	4	Medial	High	1	Hit	1.67095929214532	14.793141424126			1.67095929214532	14.793141424126
PS1F08	4	Medial	High	1	Hit	0.82609369826852	14.9251558326744			0.82609369826852	14.9251558326744	24
PS1M10	6	Posterior	High	0	Miss			3.25726522844456	0.448016296101731	3.25726522844456	0.448016296101731
PS1M10	6	Posterior	High	0	Miss			0.224321529961838	1.47211154136296	0.224321529961838	1.47211154136296
PS1M10	6	Posterior	High	0	Miss			7.21193118082642	11.8151010952254	7.21193118082642	11.8151010952254
PS1M10	6	Posterior	High	1	Hit	2.40213081296022	2.03833115727743			2.40213081296022	2.03833115727743
PS1M10	6	Posterior	High	1	Hit	4.46902436754443	5.89058783832859			4.46902436754443	5.89058783832859
PS1M10	6	Posterior	High	1	Hit	4.62605168322783	0.58482010204356			4.62605168322783	0.58482010204356
PS1M10	6	Posterior	High	1	Hit	1.6996367748178	1.9936039581037			1.6996367748178	1.9936039581037
PS1M10	6	Posterior	High	1	Hit	2.72863995665263	1.90613331435905			2.72863995665263	1.90613331435905
PS1M10	6	Posterior	High	1	Hit	2.96812102376163	4.28456297736936			2.96812102376163	4.28456297736936
PS1M10	6	Posterior	High	1	Hit	2.75932862843389	8.99656366991601			2.75932862843389	8.99656366991601
PS1M10	6	Posterior	High	1	Hit	4.27172333606296	12.8375344990325			4.27172333606296	12.8375344990325
PS1M10	6	Posterior	High	1	Hit	4.17558499022771	13.4242230625631			4.17558499022771	13.4242230625631
PS1M10	6	Posterior	High	1	Hit	4.99513607550218	10.7125666657812			4.99513607550218	10.7125666657812
PS1M10	6	Posterior	High	1	Hit	3.19371509828962	2.15438718427844			3.19371509828962	2.15438718427844
PS1M10	6	Posterior	High	1	Hit	2.506189097209	0.722313467930364			2.506189097209	0.722313467930364
PS1M10	6	Posterior	High	0	Miss			2.2632719858606	1.95213612485145	2.2632719858606	1.95213612485145
PS1M10	6	Posterior	High	0	Miss			2.21641305038439	2.17495986244497	2.21641305038439	2.17495986244497
PS1M10	6	Posterior	High	0	Miss			4.19240618820638	4.648824878158	4.19240618820638	4.648824878158
PS1M10	6	Posterior	High	1	Hit	1.11734347925659	9.21409478631429			1.11734347925659	9.21409478631429
PS1M10	6	Posterior	High	1	Hit	1.71595737234684	8.97562592461886			1.71595737234684	8.97562592461886
PS1M10	6	Posterior	High	1	Hit	1.93782895392584	8.09516111715395			1.93782895392584	8.09516111715395
PS1M10	6	Posterior	High	1	Hit	6.60808591845411	13.2006534941939			6.60808591845411	13.2006534941939
PS1M10	6	Posterior	High	1	Hit	8.13075636353186	13.9969348368899			8.13075636353186	13.9969348368899
PS1M10	6	Posterior	High	0	Miss			2.27500170783412	8.08159481864006	2.27500170783412	8.08159481864006
PS1M10	6	Posterior	High	0	Miss			1.85785883031258	1.84199124982152	1.85785883031258	1.84199124982152	17
PS1M10	3	Medial	Low	0	Miss			0.909788944067275	0.250514791510017	0.909788944067275	0.250514791510017
PS1M10	3	Medial	Low	1	Hit	0.41239466507532	2.93435516619781			0.41239466507532	2.93435516619781
PS1M10	3	Medial	Low	1	Hit	0.164510752377893	0.490765744323761			0.164510752377893	0.490765744323761
PS1M10	3	Medial	Low	1	Hit	0.326442644524795	0.139532495088623			0.326442644524795	0.139532495088623
PS1M10	3	Medial	Low	0	Miss			1.27867633663505	0.93203885221379	1.27867633663505	0.93203885221379
PS1M10	3	Medial	Low	1	Hit	0.413839508713109	1.40561137022964			0.413839508713109	1.40561137022964
PS1M10	3	Medial	Low	1	Hit	0.0575212507236182	4.09775928759692			0.0575212507236182	4.09775928759692
PS1M10	3	Medial	Low	1	Hit	0.789547771596024	3.80069876862648			0.789547771596024	3.80069876862648
PS1M10	3	Medial	Low	1	Hit	1.66320502619488	3.2178115397167			1.66320502619488	3.2178115397167
PS1M10	3	Medial	Low	1	Hit	1.48024230439493	3.51386870108556			1.48024230439493	3.51386870108556
PS1M10	3	Medial	Low	1	Hit	0.649773544271013	1.40973220199775			0.649773544271013	1.40973220199775
PS1M10	3	Medial	Low	1	Hit	0.5148031730839	0.270541147036083			0.5148031730839	0.270541147036083
PS1M10	3	Medial	Low	1	Hit	0.621134932579528	0.0185111248357579			0.621134932579528	0.0185111248357579
PS1M10	3	Medial	Low	1	Hit	0.0124752958978815	0.0496498521194972			0.0124752958978815	0.0496498521194972
PS1M10	3	Medial	Low	1	Hit	1.71870840097513	0.0938908037314263			1.71870840097513	0.0938908037314263
PS1M10	3	Medial	Low	1	Hit	0.316295903580758	0.841028909827129			0.316295903580758	0.841028909827129
PS1M10	3	Medial	Low	1	Hit	0.0273260105099862	1.0798987966822			0.0273260105099862	1.0798987966822
PS1M10	3	Medial	Low	1	Hit	0.0700744689171504	1.76284754475626			0.0700744689171504	1.76284754475626
PS1M10	3	Medial	Low	1	Hit	0.789014642996036	1.8253163008741			0.789014642996036	1.8253163008741
PS1M10	3	Medial	Low	1	Hit	0.888114640551898	0.779221860601266			0.888114640551898	0.779221860601266
PS1M10	3	Medial	Low	1	Hit	0.797490657171991	2.79825877596439			0.797490657171991	2.79825877596439
PS1M10	3	Medial	Low	1	Hit	0.674963323837709	1.64639504238455			0.674963323837709	1.64639504238455
PS1M10	3	Medial	Low	1	Hit	1.14793238335845	1.1782447578171			1.14793238335845	1.1782447578171
PS1M10	3	Medial	Low	1	Hit	0.0205273380730846	1.08199314616592			0.0205273380730846	1.08199314616592
PS1M10	3	Medial	Low	1	Hit	0.464644516829276	0.79886187365881			0.464644516829276	0.79886187365881	23
PS1M10	4	Medial	High	0	Miss			1.31676752096388	0.491280409996365	1.31676752096388	0.491280409996365
PS1M10	4	Medial	High	1	Hit	0.532021648677156	7.93572479283179			0.532021648677156	7.93572479283179
PS1M10	4	Medial	High	1	Hit	1.00271080731443	5.71561825754859			1.00271080731443	5.71561825754859
PS1M10	4	Medial	High	1	Hit	0.984149400448306	7.60630952639502			0.984149400448306	7.60630952639502
PS1M10	4	Medial	High	1	Hit	0.562067068548062	7.30773783944489			0.562067068548062	7.30773783944489
PS1M10	4	Medial	High	1	Hit	0.409549585947134	4.63376187358498			0.409549585947134	4.63376187358498
PS1M10	4	Medial	High	1	Hit	0.370429172588713	4.18875610551789			0.370429172588713	4.18875610551789
PS1M10	4	Medial	High	1	Hit	0.0595236835100668	2.49078157661807			0.0595236835100668	2.49078157661807
PS1M10	4	Medial	High	1	Hit	1.51906617649764	2.67232613639727			1.51906617649764	2.67232613639727
PS1M10	4	Medial	High	1	Hit	0.671002232591437	1.49808767839718			0.671002232591437	1.49808767839718
PS1M10	4	Medial	High	1	Hit	0.0740798339728288	1.59904853883719			0.0740798339728288	1.59904853883719
PS1M10	4	Medial	High	1	Hit	0.064444887973397	1.14240756012527			0.064444887973397	1.14240756012527
PS1M10	4	Medial	High	1	Hit	1.84304011583687	2.23137206857511			1.84304011583687	2.23137206857511
PS1M10	4	Medial	High	1	Hit	0.842522922364949	5.30160478556962			0.842522922364949	5.30160478556962
PS1M10	4	Medial	High	1	Hit	0.928415815222452	7.02801859210452			0.928415815222452	7.02801859210452
PS1M10	4	Medial	High	1	Hit	0.420747792789328	7.99141071605769			0.420747792789328	7.99141071605769
PS1M10	4	Medial	High	1	Hit	0.968282768545628	7.33731809001793			0.968282768545628	7.33731809001793
PS1M10	4	Medial	High	1	Hit	0.425061579194815	3.09339545596006			0.425061579194815	3.09339545596006
PS1M10	4	Medial	High	1	Hit	0.0879643032840596	2.10244781809865			0.0879643032840596	2.10244781809865
PS1M10	4	Medial	High	0	Miss			0.247101480394935	0.0317333557890809	0.247101480394935	0.0317333557890809
PS1M10	4	Medial	High	1	Hit	0.909663009042236	0.780544770976592			0.909663009042236	0.780544770976592
PS1M10	4	Medial	High	1	Hit	0.221007364561021	0.360650480723429			0.221007364561021	0.360650480723429
PS1M10	4	Medial	High	1	Hit	0.32673504871574	2.52886497120004			0.32673504871574	2.52886497120004
PS1M10	4	Medial	High	1	Hit	0.198881914920934	3.9291424808276			0.198881914920934	3.9291424808276
PS1M10	4	Medial	High	1	Hit	0.117880367009385	5.53385181691246			0.117880367009385	5.53385181691246	23
PS1M10	8	Lateral	High	0	Miss			0.0713629658980999	6.33121951120673	0.0713629658980999	6.33121951120673
PS1M10	8	Lateral	High	0	Miss			0.882774314542522	12.5776394340878	0.882774314542522	12.5776394340878
PS1M10	8	Lateral	High	1	Hit	1.16575183463686	8.39853001529293			1.16575183463686	8.39853001529293
PS1M10	8	Lateral	High	1	Hit	1.60753278215434	11.3007947492981			1.60753278215434	11.3007947492981
PS1M10	8	Lateral	High	1	Hit	0.52510337873116	11.5917230094295			0.52510337873116	11.5917230094295
PS1M10	8	Lateral	High	1	Hit	2.21444298301434	11.2491529722859			2.21444298301434	11.2491529722859
PS1M10	8	Lateral	High	1	Hit	1.24610569872796	14.0929645297145			1.24610569872796	14.0929645297145
PS1M10	8	Lateral	High	1	Hit	0.960643883503477	13.5761661137191			0.960643883503477	13.5761661137191
PS1M10	8	Lateral	High	1	Hit	0.649778543473775	13.9328232354397			0.649778543473775	13.9328232354397
PS1M10	8	Lateral	High	1	Hit	1.84672595443774	12.1515407209923			1.84672595443774	12.1515407209923
PS1M10	8	Lateral	High	1	Hit	1.29677829044648	12.824789812579			1.29677829044648	12.824789812579
PS1M10	8	Lateral	High	1	Hit	0.621475528353432	13.4663851560658			0.621475528353432	13.4663851560658
PS1M10	8	Lateral	High	1	Hit	1.4466562174201	12.6855274844698			1.4466562174201	12.6855274844698
PS1M10	8	Lateral	High	1	Hit	1.65581785677848	12.2780706725497			1.65581785677848	12.2780706725497
PS1M10	8	Lateral	High	1	Hit	0.948385874476992	11.5239586194524			0.948385874476992	11.5239586194524
PS1M10	8	Lateral	High	1	Hit	1.07396355245129	11.2614071447559			1.07396355245129	11.2614071447559
PS1M10	8	Lateral	High	1	Hit	1.49233715848739	11.349132762			1.49233715848739	11.349132762
PS1M10	8	Lateral	High	1	Hit	1.62946334423937	11.011773832628			1.62946334423937	11.011773832628
PS1M10	8	Lateral	High	1	Hit	0.741661464539953	11.5052670855521			0.741661464539953	11.5052670855521
PS1M10	8	Lateral	High	1	Hit	0.00520082490604512	11.781972449818			0.00520082490604512	11.781972449818
PS1M10	8	Lateral	High	1	Hit	0.0645640565929151	11.1593881232244			0.0645640565929151	11.1593881232244
PS1M10	8	Lateral	High	1	Hit	1.43200831640957	11.4503919198416			1.43200831640957	11.4503919198416
PS1M10	8	Lateral	High	1	Hit	0.960372420632592	12.4276412381779			0.960372420632592	12.4276412381779
PS1M10	8	Lateral	High	1	Hit	0.736879035664828	12.1936259247076			0.736879035664828	12.1936259247076
PS1M10	8	Lateral	High	1	Hit	0.215208121132934	12.5022305293825			0.215208121132934	12.5022305293825	23
PS1M10	7	Lateral	Low	1	Hit	0.226170371027065	0.128057615132187			0.226170371027065	0.128057615132187
PS1M10	7	Lateral	Low	1	Hit	0.296884277448522	0.625344322342601			0.296884277448522	0.625344322342601
PS1M10	7	Lateral	Low	1	Hit	0.24491016060267	0.490811501499643			0.24491016060267	0.490811501499643
PS1M10	7	Lateral	Low	1	Hit	0.676283862710107	0.833011956059307			0.676283862710107	0.833011956059307
PS1M10	7	Lateral	Low	1	Hit	0.579633769202667	1.24078208686919			0.579633769202667	1.24078208686919
PS1M10	7	Lateral	Low	1	Hit	0.80440624452895	0.965251599431562			0.80440624452895	0.965251599431562
PS1M10	7	Lateral	Low	1	Hit	0.0521412840055291	0.959697594327871			0.0521412840055291	0.959697594327871
PS1M10	7	Lateral	Low	1	Hit	0.0560132941985234	1.31712597661146			0.0560132941985234	1.31712597661146
PS1M10	7	Lateral	Low	1	Hit	0.706882469727067	1.0720932891231			0.706882469727067	1.0720932891231
PS1M10	7	Lateral	Low	1	Hit	0.457955363002465	1.2735345922277			0.457955363002465	1.2735345922277
PS1M10	7	Lateral	Low	1	Hit	0.184509987221582	1.47216089323546			0.184509987221582	1.47216089323546
PS1M10	7	Lateral	Low	1	Hit	0.290115195257385	1.36386298487377			0.290115195257385	1.36386298487377
PS1M10	7	Lateral	Low	1	Hit	0.473207526257498	1.23614760458967			0.473207526257498	1.23614760458967
PS1M10	7	Lateral	Low	1	Hit	0.231206285168629	1.25417554329586			0.231206285168629	1.25417554329586
PS1M10	7	Lateral	Low	1	Hit	0.291602192076923	1.43749216110037			0.291602192076923	1.43749216110037
PS1M10	7	Lateral	Low	1	Hit	0.152279961240277	1.35162605731551			0.152279961240277	1.35162605731551
PS1M10	7	Lateral	Low	1	Hit	0.637786556813451	1.48605900957744			0.637786556813451	1.48605900957744
PS1M10	7	Lateral	Low	1	Hit	0.700748044157111	1.44250322188642			0.700748044157111	1.44250322188642
PS1M10	7	Lateral	Low	1	Hit	0.369414469963147	0.864037733111335			0.369414469963147	0.864037733111335
PS1M10	7	Lateral	Low	1	Hit	0.412184506266797	0.959140779651916			0.412184506266797	0.959140779651916
PS1M10	7	Lateral	Low	1	Hit	0.585323804086537	1.52169874947531			0.585323804086537	1.52169874947531
PS1M10	7	Lateral	Low	1	Hit	0.0870626746833372	1.729373474301			0.0870626746833372	1.729373474301
PS1M10	7	Lateral	Low	1	Hit	0.775559482320821	1.6943950540976			0.775559482320821	1.6943950540976
PS1M10	7	Lateral	Low	1	Hit	0.66941999550564	1.14738640791745			0.66941999550564	1.14738640791745
PS1M10	7	Lateral	Low	1	Hit	0.00686386646962056	1.95535365844181			0.00686386646962056	1.95535365844181	25
PS1M10	1	Anterior	Low	0	Miss			0.507261204107273	1.45140650438536	0.507261204107273	1.45140650438536
PS1M10	1	Anterior	Low	0	Miss			3.11316301205883	8.39404896116177	3.11316301205883	8.39404896116177
PS1M10	1	Anterior	Low	0	Miss			2.55729951708981	0.337825226119094	2.55729951708981	0.337825226119094
PS1M10	1	Anterior	Low	0	Miss			0.34590247352833	5.55655980206044	0.34590247352833	5.55655980206044
PS1M10	1	Anterior	Low	0	Miss			0.860654093423141	2.22500775422801	0.860654093423141	2.22500775422801
PS1M10	1	Anterior	Low	1	Hit	0.27584496961955	5.45759700321283			0.27584496961955	5.45759700321283
PS1M10	1	Anterior	Low	1	Hit	0.907528819771693	2.77437865345863			0.907528819771693	2.77437865345863
PS1M10	1	Anterior	Low	1	Hit	1.69308319350179	3.5002174651134			1.69308319350179	3.5002174651134
PS1M10	1	Anterior	Low	1	Hit	1.71612626367963	4.27876594198612			1.71612626367963	4.27876594198612
PS1M10	1	Anterior	Low	1	Hit	1.3150735536501	5.82642193651555			1.3150735536501	5.82642193651555
PS1M10	1	Anterior	Low	0	Miss			1.52374952512166	5.61401860064623	1.52374952512166	5.61401860064623
PS1M10	1	Anterior	Low	1	Hit	1.53118267084264	5.87260763323194			1.53118267084264	5.87260763323194
PS1M10	1	Anterior	Low	1	Hit	1.55258614698727	5.99437465504684			1.55258614698727	5.99437465504684
PS1M10	1	Anterior	Low	1	Hit	1.872609783779	5.59328674313662			1.872609783779	5.59328674313662
PS1M10	1	Anterior	Low	1	Hit	1.55571406000767	5.66421778211728			1.55571406000767	5.66421778211728
PS1M10	1	Anterior	Low	1	Hit	1.01161691661894	5.8290496003983			1.01161691661894	5.8290496003983
PS1M10	1	Anterior	Low	1	Hit	1.47707137235239	5.67477558968968			1.47707137235239	5.67477558968968
PS1M10	1	Anterior	Low	1	Hit	1.77541778829084	5.25655693793665			1.77541778829084	5.25655693793665
PS1M10	1	Anterior	Low	0	Miss			0.567044005096383	5.30931039317723	0.567044005096383	5.30931039317723
PS1M10	1	Anterior	Low	1	Hit	2.52361603350124	6.43517858215578			2.52361603350124	6.43517858215578
PS1M10	1	Anterior	Low	1	Hit	2.03275824563359	6.393208039436			2.03275824563359	6.393208039436
PS1M10	1	Anterior	Low	1	Hit	1.5818919588259	6.48099898351306			1.5818919588259	6.48099898351306
PS1M10	1	Anterior	Low	1	Hit	0.414698168421557	7.00868295242763			0.414698168421557	7.00868295242763
PS1M10	1	Anterior	Low	1	Hit	1.30197122850321	6.75195152176602			1.30197122850321	6.75195152176602
PS1M10	1	Anterior	Low	1	Hit	1.58578762165455	7.06487088720697			1.58578762165455	7.06487088720697	18
PS1M10	2	Anterior	High	0	Miss			0.196890137091964	9.19852822879172	0.196890137091964	9.19852822879172
PS1M10	2	Anterior	High	0	Miss			4.45901158734679	13.6232790273041	4.45901158734679	13.6232790273041
PS1M10	2	Anterior	High	0	Miss			0.986258753443916	11.5044702177305	0.986258753443916	11.5044702177305
PS1M10	2	Anterior	High	0	Miss			0.932804478895429	3.09973051376153	0.932804478895429	3.09973051376153
PS1M10	2	Anterior	High	0	Miss			3.4805367075493	1.53417166958078	3.4805367075493	1.53417166958078
PS1M10	2	Anterior	High	0	Miss			0.117964214552391	1.61162406454075	0.117964214552391	1.61162406454075
PS1M10	2	Anterior	High	0	Miss			2.01158743239329	2.28946681861214	2.01158743239329	2.28946681861214
PS1M10	2	Anterior	High	0	Miss			1.19777519393789	3.0478927077123	1.19777519393789	3.0478927077123
PS1M10	2	Anterior	High	0	Miss			1.64234933579882	0.890353421288822	1.64234933579882	0.890353421288822
PS1M10	2	Anterior	High	0	Miss			3.63137715589573	13.7195143562485	3.63137715589573	13.7195143562485
PS1M10	2	Anterior	High	0	Miss			4.30352274012116	14.0078267657345	4.30352274012116	14.0078267657345
PS1M10	2	Anterior	High	0	Miss			3.96647315007627	13.3498040910227	3.96647315007627	13.3498040910227
PS1M10	2	Anterior	High	0	Miss			4.63771481751925	14.8976914288208	4.63771481751925	14.8976914288208
PS1M10	2	Anterior	High	0	Miss			4.20963604559943	0.898729240677756	4.20963604559943	0.898729240677756
PS1M10	2	Anterior	High	0	Miss			3.80655251640705	3.90969656318727	3.80655251640705	3.90969656318727
PS1M10	2	Anterior	High	0	Miss			4.22897661404753	13.4006464571457	4.22897661404753	13.4006464571457
PS1M10	2	Anterior	High	0	Miss			1.0880619685346	3.10388516302458	1.0880619685346	3.10388516302458
PS1M10	2	Anterior	High	0	Miss			1.430211463679	1.07309388049511	1.430211463679	1.07309388049511
PS1M10	2	Anterior	High	0	Miss			0.0371805505300973	6.11300703074971	0.0371805505300973	6.11300703074971
PS1M10	2	Anterior	High	0	Miss			1.57760773561605	8.99280893587951	1.57760773561605	8.99280893587951
PS1M10	2	Anterior	High	0	Miss			2.19535437161121	8.73895234707204	2.19535437161121	8.73895234707204
PS1M10	2	Anterior	High	0	Miss			2.14777696760043	5.69566736954582	2.14777696760043	5.69566736954582
PS1M10	2	Anterior	High	0	Miss			2.67891636187643	3.40749295495391	2.67891636187643	3.40749295495391
PS1M10	2	Anterior	High	0	Miss			2.99615776355351	1.09414370314548	2.99615776355351	1.09414370314548
PS1M10	2	Anterior	High	0	Miss			4.60135749874757	13.461471821427	4.60135749874757	13.461471821427	0
PS1M10	5	Posterior	Low	0	Miss			1.16972815283259	2.4035855582499	1.16972815283259	2.4035855582499
PS1M10	5	Posterior	Low	1	Hit	1.79518275536472	0.125932786994188			1.79518275536472	0.125932786994188
PS1M10	5	Posterior	Low	1	Hit	1.10598285398314	0.19396324261584			1.10598285398314	0.19396324261584
PS1M10	5	Posterior	Low	1	Hit	0.601224222181211	0.500027680682461			0.601224222181211	0.500027680682461
PS1M10	5	Posterior	Low	1	Hit	0.519790904382402	0.718750048748989			0.519790904382402	0.718750048748989
PS1M10	5	Posterior	Low	0	Miss			0.519308984519471	0.773422675108513	0.519308984519471	0.773422675108513
PS1M10	5	Posterior	Low	0	Miss			0.130886587703547	0.875154973161212	0.130886587703547	0.875154973161212
PS1M10	5	Posterior	Low	1	Hit	0.653728949896299	1.47267364169634			0.653728949896299	1.47267364169634
PS1M10	5	Posterior	Low	0	Miss			0.511004023462945	0.873157739223432	0.511004023462945	0.873157739223432
PS1M10	5	Posterior	Low	0	Miss			1.03686327434642	8.07712106077523	1.03686327434642	8.07712106077523
PS1M10	5	Posterior	Low	1	Hit	2.50882417866814	8.22921340573526			2.50882417866814	8.22921340573526
PS1M10	5	Posterior	Low	1	Hit	0.626283066245795	5.12806420180871			0.626283066245795	5.12806420180871
PS1M10	5	Posterior	Low	1	Hit	0.213819611331429	3.66931043688417			0.213819611331429	3.66931043688417
PS1M10	5	Posterior	Low	1	Hit	0.107163360388991	3.47909987988965			0.107163360388991	3.47909987988965
PS1M10	5	Posterior	Low	1	Hit	0.255982924965879	2.6404203331443			0.255982924965879	2.6404203331443
PS1M10	5	Posterior	Low	1	Hit	0.681495660809423	2.86912962390466			0.681495660809423	2.86912962390466
PS1M10	5	Posterior	Low	1	Hit	1.27839872329877	3.87153811015853			1.27839872329877	3.87153811015853
PS1M10	5	Posterior	Low	1	Hit	2.40036268073338	3.56592610746648			2.40036268073338	3.56592610746648
PS1M10	5	Posterior	Low	1	Hit	0.533459123119954	4.71773882958415			0.533459123119954	4.71773882958415
PS1M10	5	Posterior	Low	1	Hit	0.167617807528062	3.09058182604312			0.167617807528062	3.09058182604312
PS1M10	5	Posterior	Low	1	Hit	0.039327527267071	4.59392412572637			0.039327527267071	4.59392412572637
PS1M10	5	Posterior	Low	1	Hit	0.207349407235439	3.75625833184251			0.207349407235439	3.75625833184251
PS1M10	5	Posterior	Low	1	Hit	0.790010307482659	4.8447396648424			0.790010307482659	4.8447396648424
PS1M10	5	Posterior	Low	1	Hit	0.503204177089845	4.11540091230404			0.503204177089845	4.11540091230404
PS1M10	5	Posterior	Low	1	Hit	1.25583126774028	4.29978745490786			1.25583126774028	4.29978745490786	20
PS1F11	6	Posterior	High	0	Miss			0.467452968761834	0.314718771635681	0.467452968761834	0.314718771635681
PS1F11	6	Posterior	High	0	Miss			0.886123523143149	0.323676832552676	0.886123523143149	0.323676832552676
PS1F11	6	Posterior	High	0	Miss			1.47927860031462	0.229108172071571	1.47927860031462	0.229108172071571
PS1F11	6	Posterior	High	0	Miss			0.700251783676579	0.655645918039273	0.700251783676579	0.655645918039273
PS1F11	6	Posterior	High	0	Miss			1.15906071570501	0.887045320167047	1.15906071570501	0.887045320167047
PS1F11	6	Posterior	High	0	Miss			3.8013439711526	0.120853675495848	3.8013439711526	0.120853675495848
PS1F11	6	Posterior	High	0	Miss			5.8693724122079	1.98605715888482	5.8693724122079	1.98605715888482
PS1F11	6	Posterior	High	0	Miss			4.07819318008475	1.21563145863549	4.07819318008475	1.21563145863549
PS1F11	6	Posterior	High	0	Miss			3.10612352324063	4.16498542278751	3.10612352324063	4.16498542278751
PS1F11	6	Posterior	High	0	Miss			4.48795607389976	2.21940427663595	4.48795607389976	2.21940427663595
PS1F11	6	Posterior	High	0	Miss			0.511631965995639	1.32351431286457	0.511631965995639	1.32351431286457
PS1F11	6	Posterior	High	0	Miss			0.975301584982673	1.10726206390899	0.975301584982673	1.10726206390899
PS1F11	6	Posterior	High	0	Miss			4.64327333765922	4.83373930307492	4.64327333765922	4.83373930307492
PS1F11	6	Posterior	High	0	Miss			0.848592035982598	3.20002409033712	0.848592035982598	3.20002409033712
PS1F11	6	Posterior	High	0	Miss			2.29214022706091	0.0156077078805605	2.29214022706091	0.0156077078805605
PS1F11	6	Posterior	High	0	Miss			3.28428428303026	1.24464176122542	3.28428428303026	1.24464176122542
PS1F11	6	Posterior	High	0	Miss			5.0747669498679	0.138318099189913	5.0747669498679	0.138318099189913
PS1F11	6	Posterior	High	0	Miss			2.70476192298114	0.664963444452443	2.70476192298114	0.664963444452443
PS1F11	6	Posterior	High	0	Miss			4.76735466688327	0.651010892629227	4.76735466688327	0.651010892629227
PS1F11	6	Posterior	High	0	Miss			4.051065076142	1.11512368365953	4.051065076142	1.11512368365953
PS1F11	6	Posterior	High	0	Miss			1.16755244097877	0.482846793257183	1.16755244097877	0.482846793257183
PS1F11	6	Posterior	High	0	Miss			0.321224072530732	1.61928407521951	0.321224072530732	1.61928407521951
PS1F11	6	Posterior	High	0	Miss			2.75116063748718	1.89166657566712	2.75116063748718	1.89166657566712
PS1F11	6	Posterior	High	0	Miss			1.59595952999811	2.2204979126343	1.59595952999811	2.2204979126343
PS1F11	6	Posterior	High	0	Miss			3.69009684284854	1.20548157579676	3.69009684284854	1.20548157579676	0
PS1F11	7	Lateral	Low	1	Hit	0.3974235150014	0.0284068128051018			0.3974235150014	0.0284068128051018
PS1F11	7	Lateral	Low	1	Hit	0.780894398069065	0.294650124755407			0.780894398069065	0.294650124755407
PS1F11	7	Lateral	Low	0	Miss			1.74808624898213	0.629316746583049	1.74808624898213	0.629316746583049
PS1F11	7	Lateral	Low	1	Hit	0.869349207684355	0.110525510059848			0.869349207684355	0.110525510059848
PS1F11	7	Lateral	Low	1	Hit	0.28270688071771	0.177766962662869			0.28270688071771	0.177766962662869
PS1F11	7	Lateral	Low	1	Hit	0.142885501602248	0.44497314480498			0.142885501602248	0.44497314480498
PS1F11	7	Lateral	Low	1	Hit	0.321571092724271	0.37462926075583			0.321571092724271	0.37462926075583
PS1F11	7	Lateral	Low	1	Hit	0.333841908538777	0.537841824359573			0.333841908538777	0.537841824359573
PS1F11	7	Lateral	Low	1	Hit	0.311457100019912	0.359572630064354			0.311457100019912	0.359572630064354
PS1F11	7	Lateral	Low	1	Hit	0.732761200556753	0.55629838236106			0.732761200556753	0.55629838236106
PS1F11	7	Lateral	Low	1	Hit	0.495094439538065	0.238492610098053			0.495094439538065	0.238492610098053
PS1F11	7	Lateral	Low	1	Hit	0.861556882663096	0.558333622431338			0.861556882663096	0.558333622431338
PS1F11	7	Lateral	Low	1	Hit	1.28070715218283	0.496673965737688			1.28070715218283	0.496673965737688
PS1F11	7	Lateral	Low	1	Hit	1.55799674461357	0.787625466828915			1.55799674461357	0.787625466828915
PS1F11	7	Lateral	Low	1	Hit	0.834564399099496	0.258635879211429			0.834564399099496	0.258635879211429
PS1F11	7	Lateral	Low	1	Hit	0.778703832389495	0.488355317640508			0.778703832389495	0.488355317640508
PS1F11	7	Lateral	Low	1	Hit	0.360538185873436	0.309610635072749			0.360538185873436	0.309610635072749
PS1F11	7	Lateral	Low	1	Hit	0.715352002427975	0.57854325098498			0.715352002427975	0.57854325098498
PS1F11	7	Lateral	Low	1	Hit	0.379054659096483	0.492011104215347			0.379054659096483	0.492011104215347
PS1F11	7	Lateral	Low	0	Miss			0.42463980962941	0.328995177473653	0.42463980962941	0.328995177473653
PS1F11	7	Lateral	Low	1	Hit	0.628683310864123	0.46921047056947			0.628683310864123	0.46921047056947
PS1F11	7	Lateral	Low	1	Hit	0.430088509924222	0.490750543159844			0.430088509924222	0.490750543159844
PS1F11	7	Lateral	Low	1	Hit	1.05133629408838	0.570721620625902			1.05133629408838	0.570721620625902
PS1F11	7	Lateral	Low	1	Hit	1.66272517085521	0.768134538929687			1.66272517085521	0.768134538929687
PS1F11	7	Lateral	Low	1	Hit	2.23199585328207	0.607573395492786			2.23199585328207	0.607573395492786	23
PS1F11	1	Anterior	Low	0	Miss			0.581114792997052	0.431969361956572	0.581114792997052	0.431969361956572
PS1F11	1	Anterior	Low	0	Miss			0.113977168876355	0.0725975600207569	0.113977168876355	0.0725975600207569
PS1F11	1	Anterior	Low	0	Miss			0.126536310564353	0.274962027843772	0.126536310564353	0.274962027843772
PS1F11	1	Anterior	Low	0	Miss			2.25037262997885	0.938458785505647	2.25037262997885	0.938458785505647
PS1F11	1	Anterior	Low	0	Miss			2.05445186016326	1.052077767194	2.05445186016326	1.052077767194
PS1F11	1	Anterior	Low	0	Miss			1.43649015939545	1.30609522526978	1.43649015939545	1.30609522526978
PS1F11	1	Anterior	Low	0	Miss			1.47711056655061	1.56439037980722	1.47711056655061	1.56439037980722
PS1F11	1	Anterior	Low	0	Miss			1.8254668658109	1.4009340396771	1.8254668658109	1.4009340396771
PS1F11	1	Anterior	Low	0	Miss			2.57662856397529	1.47264306972335	2.57662856397529	1.47264306972335
PS1F11	1	Anterior	Low	0	Miss			3.09514396787132	0.690281207294261	3.09514396787132	0.690281207294261
PS1F11	1	Anterior	Low	0	Miss			2.95650306252681	1.46057493919993	2.95650306252681	1.46057493919993
PS1F11	1	Anterior	Low	0	Miss			1.69420352004501	1.7727051513463	1.69420352004501	1.7727051513463
PS1F11	1	Anterior	Low	0	Miss			0.97757333029374	2.46873308157387	0.97757333029374	2.46873308157387
PS1F11	1	Anterior	Low	0	Miss			1.46600621857089	1.81551354595108	1.46600621857089	1.81551354595108
PS1F11	1	Anterior	Low	1	Hit	1.42334693877604	1.61203027955389			1.42334693877604	1.61203027955389
PS1F11	1	Anterior	Low	0	Miss			1.04571443857273	1.66142580824718	1.04571443857273	1.66142580824718
PS1F11	1	Anterior	Low	1	Hit	0.919184346212395	1.61742982494943			0.919184346212395	1.61742982494943
PS1F11	1	Anterior	Low	0	Miss			1.23840242934528	1.62321692611866	1.23840242934528	1.62321692611866
PS1F11	1	Anterior	Low	0	Miss			2.0219093397689	1.56245882975752	2.0219093397689	1.56245882975752
PS1F11	1	Anterior	Low	0	Miss			1.39900495319225	1.38864263923717	1.39900495319225	1.38864263923717
PS1F11	1	Anterior	Low	0	Miss			0.782861612479154	1.40554721270975	0.782861612479154	1.40554721270975
PS1F11	1	Anterior	Low	1	Hit	0.9879902392216	0.886600788418862			0.9879902392216	0.886600788418862
PS1F11	1	Anterior	Low	0	Miss			0.444023898709287	1.38802674701833	0.444023898709287	1.38802674701833
PS1F11	1	Anterior	Low	0	Miss			0.384942908583382	1.98813570774383	0.384942908583382	1.98813570774383
PS1F11	1	Anterior	Low	0	Miss			0.487750739666468	1.41010198182471	0.487750739666468	1.41010198182471	3
PS1F11	3	Medial	Low	1	Hit	0.303830050020282	0.179299389050993			0.303830050020282	0.179299389050993
PS1F11	3	Medial	Low	0	Miss			0.321234526593118	0.186318333851711	0.321234526593118	0.186318333851711
PS1F11	3	Medial	Low	1	Hit	0.421736960048209	0.25477027390412			0.421736960048209	0.25477027390412
PS1F11	3	Medial	Low	1	Hit	0.26544524687127	1.00495388226789			0.26544524687127	1.00495388226789
PS1F11	3	Medial	Low	1	Hit	1.06414301661139	0.976178306757614			1.06414301661139	0.976178306757614
PS1F11	3	Medial	Low	1	Hit	0.840932876857525	0.927700366159728			0.840932876857525	0.927700366159728
PS1F11	3	Medial	Low	1	Hit	0.333068356647844	1.05091371161774			0.333068356647844	1.05091371161774
PS1F11	3	Medial	Low	1	Hit	0.140286496758717	0.770677304030048			0.140286496758717	0.770677304030048
PS1F11	3	Medial	Low	1	Hit	0.0427711251228589	0.702460134775995			0.0427711251228589	0.702460134775995
PS1F11	3	Medial	Low	1	Hit	0.0435035276863629	0.768043311994768			0.0435035276863629	0.768043311994768
PS1F11	3	Medial	Low	1	Hit	0.593511153153189	1.01904871103539			0.593511153153189	1.01904871103539
PS1F11	3	Medial	Low	1	Hit	0.322567506151445	1.22130546382249			0.322567506151445	1.22130546382249
PS1F11	3	Medial	Low	1	Hit	0.475409333432696	1.18157776155887			0.475409333432696	1.18157776155887
PS1F11	3	Medial	Low	1	Hit	0.155636820597733	0.762695232751392			0.155636820597733	0.762695232751392
PS1F11	3	Medial	Low	1	Hit	0.438264972044886	0.908126906877323			0.438264972044886	0.908126906877323
PS1F11	3	Medial	Low	1	Hit	0.598652413634349	0.930605870846986			0.598652413634349	0.930605870846986
PS1F11	3	Medial	Low	1	Hit	0.636947259363652	0.888386074811702			0.636947259363652	0.888386074811702
PS1F11	3	Medial	Low	1	Hit	0.290236461272508	0.714119471390045			0.290236461272508	0.714119471390045
PS1F11	3	Medial	Low	1	Hit	0.474696764787573	0.536217036816296			0.474696764787573	0.536217036816296
PS1F11	3	Medial	Low	1	Hit	0.22050978050994	0.581744226378643			0.22050978050994	0.581744226378643
PS1F11	3	Medial	Low	1	Hit	0.0806950541233507	0.645725717265705			0.0806950541233507	0.645725717265705
PS1F11	3	Medial	Low	1	Hit	0.631468455206255	0.614388253236063			0.631468455206255	0.614388253236063
PS1F11	3	Medial	Low	1	Hit	0.066804961774908	0.732297671596662			0.066804961774908	0.732297671596662
PS1F11	3	Medial	Low	1	Hit	0.607977905393813	0.853513043359083			0.607977905393813	0.853513043359083
PS1F11	3	Medial	Low	1	Hit	0.182655222820901	0.870109435805423			0.182655222820901	0.870109435805423	24
PS1F11	5	Posterior	Low	1	Hit	0.03783157582233	0.407719794241119			0.03783157582233	0.407719794241119
PS1F11	5	Posterior	Low	1	Hit	0.779531844683459	0.379020657339389			0.779531844683459	0.379020657339389
PS1F11	5	Posterior	Low	0	Miss			0.673418350432688	0.560347817338444	0.673418350432688	0.560347817338444
PS1F11	5	Posterior	Low	1	Hit	1.38001905210496	0.548093897859566			1.38001905210496	0.548093897859566
PS1F11	5	Posterior	Low	1	Hit	2.06538318463563	1.03824335651676			2.06538318463563	1.03824335651676
PS1F11	5	Posterior	Low	1	Hit	1.38719586293018	1.00230628277576			1.38719586293018	1.00230628277576
PS1F11	5	Posterior	Low	1	Hit	0.537832670016107	1.11818285555007			0.537832670016107	1.11818285555007
PS1F11	5	Posterior	Low	1	Hit	0.175714036955509	1.4603757325595			0.175714036955509	1.4603757325595
PS1F11	5	Posterior	Low	1	Hit	0.569920791527028	0.983093414750481			0.569920791527028	0.983093414750481
PS1F11	5	Posterior	Low	1	Hit	0.635847287658255	1.25872748853467			0.635847287658255	1.25872748853467
PS1F11	5	Posterior	Low	1	Hit	1.03340453622915	1.33393455562744			1.03340453622915	1.33393455562744
PS1F11	5	Posterior	Low	1	Hit	0.992083217120183	1.06611106494811			0.992083217120183	1.06611106494811
PS1F11	5	Posterior	Low	1	Hit	1.1525098110844	1.01956742395114			1.1525098110844	1.01956742395114
PS1F11	5	Posterior	Low	1	Hit	1.76102563831305	0.87687273989479			1.76102563831305	0.87687273989479
PS1F11	5	Posterior	Low	1	Hit	2.51339357997797	1.26086778955355			2.51339357997797	1.26086778955355
PS1F11	5	Posterior	Low	1	Hit	3.27729867812525	1.20108792018081			3.27729867812525	1.20108792018081
PS1F11	5	Posterior	Low	1	Hit	2.08963916551787	0.899171151692183			2.08963916551787	0.899171151692183
PS1F11	5	Posterior	Low	1	Hit	1.56465336038955	1.54962143780026			1.56465336038955	1.54962143780026
PS1F11	5	Posterior	Low	1	Hit	1.26061799954333	0.955369242699796			1.26061799954333	0.955369242699796
PS1F11	5	Posterior	Low	1	Hit	1.58713100589827	0.896687104769011			1.58713100589827	0.896687104769011
PS1F11	5	Posterior	Low	0	Miss			1.6869292766631	1.03687388737123	1.6869292766631	1.03687388737123
PS1F11	5	Posterior	Low	1	Hit	1.54795833167187	1.02968996750135			1.54795833167187	1.02968996750135
PS1F11	5	Posterior	Low	1	Hit	1.42255938623776	0.899418619090365			1.42255938623776	0.899418619090365
PS1F11	5	Posterior	Low	1	Hit	1.2628681350158	0.608388395293888			1.2628681350158	0.608388395293888
PS1F11	5	Posterior	Low	1	Hit	0.812187085992183	1.02222536174092			0.812187085992183	1.02222536174092	23
PS1F11	4	Medial	High	0	Miss			0.920718444234859	0.391858633802189	0.920718444234859	0.391858633802189
PS1F11	4	Medial	High	0	Miss			0.439022560988226	1.064230631789	0.439022560988226	1.064230631789
PS1F11	4	Medial	High	0	Miss			1.77955905206683	2.47552853250809	1.77955905206683	2.47552853250809
PS1F11	4	Medial	High	0	Miss			0.0740071780720042	3.86373976053414	0.0740071780720042	3.86373976053414
PS1F11	4	Medial	High	1	Hit	1.59946175675025	3.83682452599362			1.59946175675025	3.83682452599362
PS1F11	4	Medial	High	0	Miss			1.45978002621193	3.14462835402775	1.45978002621193	3.14462835402775
PS1F11	4	Medial	High	1	Hit	0.964766370773799	3.37500423353911			0.964766370773799	3.37500423353911
PS1F11	4	Medial	High	1	Hit	0.63739487737978	3.14648333696635			0.63739487737978	3.14648333696635
PS1F11	4	Medial	High	1	Hit	0.191227419103631	2.93648688155316			0.191227419103631	2.93648688155316
PS1F11	4	Medial	High	1	Hit	0.135127839381178	2.95900420192414			0.135127839381178	2.95900420192414
PS1F11	4	Medial	High	1	Hit	0.614492578937505	3.096743709552			0.614492578937505	3.096743709552
PS1F11	4	Medial	High	1	Hit	0.240425730517299	3.22459078553271			0.240425730517299	3.22459078553271
PS1F11	4	Medial	High	1	Hit	0.70656089897915	3.38535501567027			0.70656089897915	3.38535501567027
PS1F11	4	Medial	High	1	Hit	0.634126336240675	4.07709767238398			0.634126336240675	4.07709767238398
PS1F11	4	Medial	High	0	Miss			0.489848516576223	3.61450198444263	0.489848516576223	3.61450198444263
PS1F11	4	Medial	High	1	Hit	1.34109035619203	3.47987251090571			1.34109035619203	3.47987251090571
PS1F11	4	Medial	High	0	Miss			1.36051682900299	2.72965313702753	1.36051682900299	2.72965313702753
PS1F11	4	Medial	High	1	Hit	1.59411238835633	2.93429379933002			1.59411238835633	2.93429379933002
PS1F11	4	Medial	High	0	Miss			0.851746425001466	2.74254743971168	0.851746425001466	2.74254743971168
PS1F11	4	Medial	High	0	Miss			0.404477098940483	3.60030793412552	0.404477098940483	3.60030793412552
PS1F11	4	Medial	High	1	Hit	0.402164679770237	3.48420974105778			0.402164679770237	3.48420974105778
PS1F11	4	Medial	High	0	Miss			0.35443847570122	4.50040806894744	0.35443847570122	4.50040806894744
PS1F11	4	Medial	High	1	Hit	0.486760867331135	4.31734158901917			0.486760867331135	4.31734158901917
PS1F11	4	Medial	High	0	Miss			0.720611572795972	5.06424684542055	0.720611572795972	5.06424684542055
PS1F11	4	Medial	High	0	Miss			0.86429399570918	5.23616865417085	0.86429399570918	5.23616865417085	13
PS1F11	2	Anterior	High	0	Miss			1.5085608652423	1.40228131714112	1.5085608652423	1.40228131714112
PS1F11	2	Anterior	High	1	Hit	0.944571345170164	1.49550422184256			0.944571345170164	1.49550422184256
PS1F11	2	Anterior	High	1	Hit	1.90202573479214	1.68289180535468			1.90202573479214	1.68289180535468
PS1F11	2	Anterior	High	1	Hit	3.3522960537701	2.29983798822423			3.3522960537701	2.29983798822423
PS1F11	2	Anterior	High	1	Hit	1.13148591771708	2.52152450899406			1.13148591771708	2.52152450899406
PS1F11	2	Anterior	High	1	Hit	2.89709575758386	2.95652807132541			2.89709575758386	2.95652807132541
PS1F11	2	Anterior	High	1	Hit	4.29482930022363	3.27127633646769			4.29482930022363	3.27127633646769
PS1F11	2	Anterior	High	1	Hit	4.64698246333258	3.32482170589401			4.64698246333258	3.32482170589401
PS1F11	2	Anterior	High	0	Miss			3.39613406150519	3.93983499083622	3.39613406150519	3.93983499083622
PS1F11	2	Anterior	High	0	Miss			3.40116704188327	3.52625572225159	3.40116704188327	3.52625572225159
PS1F11	2	Anterior	High	0	Miss			3.60224956359556	5.20994503946907	3.60224956359556	5.20994503946907
PS1F11	2	Anterior	High	1	Hit	3.57501601849987	6.38271178617441			3.57501601849987	6.38271178617441
PS1F11	2	Anterior	High	0	Miss			2.13851409264344	5.99652174682607	2.13851409264344	5.99652174682607
PS1F11	2	Anterior	High	0	Miss			2.60988196017967	6.89246403603998	2.60988196017967	6.89246403603998
PS1F11	2	Anterior	High	0	Miss			2.01407905908586	5.8903687370504	2.01407905908586	5.8903687370504
PS1F11	2	Anterior	High	0	Miss			2.96590662494532	6.26829245507664	2.96590662494532	6.26829245507664
PS1F11	2	Anterior	High	0	Miss			1.1088223316521	4.63805385203443	1.1088223316521	4.63805385203443
PS1F11	2	Anterior	High	0	Miss			1.51861098630522	2.47841469363755	1.51861098630522	2.47841469363755
PS1F11	2	Anterior	High	0	Miss			5.202641885342	4.50261088130353	5.202641885342	4.50261088130353
PS1F11	2	Anterior	High	0	Miss			4.76386614451577	4.86404341517444	4.76386614451577	4.86404341517444
PS1F11	2	Anterior	High	0	Miss			4.51995916798835	5.26323597008437	4.51995916798835	5.26323597008437
PS1F11	2	Anterior	High	0	Miss			1.04714882195144	9.58115877463279	1.04714882195144	9.58115877463279
PS1F11	2	Anterior	High	0	Miss			3.92844440574024	7.98747217511127	3.92844440574024	7.98747217511127
PS1F11	2	Anterior	High	0	Miss			2.65238838103021	7.72560769178605	2.65238838103021	7.72560769178605
PS1F11	2	Anterior	High	0	Miss			2.31877449414977	7.84555097002804	2.31877449414977	7.84555097002804	8
PS1F11	8	Lateral	High	0	Miss			0.019689240121247	0.297430949352524	0.019689240121247	0.297430949352524
PS1F11	8	Lateral	High	0	Miss			0.767139403681911	0.494080355996759	0.767139403681911	0.494080355996759
PS1F11	8	Lateral	High	0	Miss			1.84885483612225	6.60623535678511	1.84885483612225	6.60623535678511
PS1F11	8	Lateral	High	0	Miss			4.53077537905849	5.37644242269881	4.53077537905849	5.37644242269881
PS1F11	8	Lateral	High	0	Miss			3.43638313544315	4.11924185795555	3.43638313544315	4.11924185795555
PS1F11	8	Lateral	High	1	Hit	2.16792258485631	4.47326930945319			2.16792258485631	4.47326930945319
PS1F11	8	Lateral	High	1	Hit	1.71335868470881	4.50297316606997			1.71335868470881	4.50297316606997
PS1F11	8	Lateral	High	1	Hit	1.61220638053512	4.23166854534893			1.61220638053512	4.23166854534893
PS1F11	8	Lateral	High	1	Hit	1.69098564490348	4.27385541986727			1.69098564490348	4.27385541986727
PS1F11	8	Lateral	High	1	Hit	1.47636672884822	4.11563427994048			1.47636672884822	4.11563427994048
PS1F11	8	Lateral	High	1	Hit	1.40511740045508	3.77847684706233			1.40511740045508	3.77847684706233
PS1F11	8	Lateral	High	1	Hit	1.08239288854109	4.1693495415662			1.08239288854109	4.1693495415662
PS1F11	8	Lateral	High	1	Hit	1.03124304659245	4.43389215112716			1.03124304659245	4.43389215112716
PS1F11	8	Lateral	High	1	Hit	0.890198987618336	4.38392222729511			0.890198987618336	4.38392222729511
PS1F11	8	Lateral	High	1	Hit	1.34341048823706	4.16258557202874			1.34341048823706	4.16258557202874
PS1F11	8	Lateral	High	1	Hit	1.25874140665543	4.20075822022342			1.25874140665543	4.20075822022342
PS1F11	8	Lateral	High	1	Hit	1.04471356680686	4.41870489639097			1.04471356680686	4.41870489639097
PS1F11	8	Lateral	High	1	Hit	0.497709120964429	4.13783335459301			0.497709120964429	4.13783335459301
PS1F11	8	Lateral	High	1	Hit	0.0178072528020854	4.52687991157486			0.0178072528020854	4.52687991157486
PS1F11	8	Lateral	High	1	Hit	0.423337184516424	4.23977459434847			0.423337184516424	4.23977459434847
PS1F11	8	Lateral	High	1	Hit	0.536678324224694	3.90171653328283			0.536678324224694	3.90171653328283
PS1F11	8	Lateral	High	1	Hit	0.73903796471774	3.67486794735269			0.73903796471774	3.67486794735269
PS1F11	8	Lateral	High	1	Hit	0.608255167194575	3.76509309467945			0.608255167194575	3.76509309467945
PS1F11	8	Lateral	High	1	Hit	0.48667627501385	3.86077070351153			0.48667627501385	3.86077070351153
PS1F11	8	Lateral	High	1	Hit	0.422300479715845	3.77556100778776			0.422300479715845	3.77556100778776	20
PS1M12	6	Posterior	High	0	Miss			0.17150325183125	1.21527956289254	0.17150325183125	1.21527956289254
PS1M12	6	Posterior	High	0	Miss			0.404172611044869	1.24309052927355	0.404172611044869	1.24309052927355
PS1M12	6	Posterior	High	0	Miss			0.122635688417192	1.39481667667168	0.122635688417192	1.39481667667168
PS1M12	6	Posterior	High	0	Miss			1.23861921498624	4.63488731803031	1.23861921498624	4.63488731803031
PS1M12	6	Posterior	High	0	Miss			4.04933571003183	2.21075818988482	4.04933571003183	2.21075818988482
PS1M12	6	Posterior	High	0	Miss			3.75164160038551	2.87455495732939	3.75164160038551	2.87455495732939
PS1M12	6	Posterior	High	0	Miss			3.5512481751091	0.89374155360459	3.5512481751091	0.89374155360459
PS1M12	6	Posterior	High	0	Miss			1.38599911901155	0.682483300691372	1.38599911901155	0.682483300691372
PS1M12	6	Posterior	High	1	Hit	1.74087280622046	1.20312342589827			1.74087280622046	1.20312342589827
PS1M12	6	Posterior	High	0	Miss			1.85644760881665	1.9978668524376	1.85644760881665	1.9978668524376
PS1M12	6	Posterior	High	0	Miss			1.52097604401731	1.69624582227292	1.52097604401731	1.69624582227292
PS1M12	6	Posterior	High	1	Hit	1.89815077316173	2.60088496064495			1.89815077316173	2.60088496064495
PS1M12	6	Posterior	High	0	Miss			2.31855554397383	1.93343126422092	2.31855554397383	1.93343126422092
PS1M12	6	Posterior	High	1	Hit	2.01913698414682	1.79683011936968			2.01913698414682	1.79683011936968
PS1M12	6	Posterior	High	1	Hit	1.23701972276284	2.38940963400445			1.23701972276284	2.38940963400445
PS1M12	6	Posterior	High	1	Hit	2.16363318710162	1.53230102786968			2.16363318710162	1.53230102786968
PS1M12	6	Posterior	High	0	Miss			3.16136598203186	1.83301909490735	3.16136598203186	1.83301909490735
PS1M12	6	Posterior	High	0	Miss			3.37766846289336	1.71190616065087	3.37766846289336	1.71190616065087
PS1M12	6	Posterior	High	1	Hit	2.3340522154308	2.02458698963397			2.3340522154308	2.02458698963397
PS1M12	6	Posterior	High	0	Miss			1.34550139946254	3.38163316542566	1.34550139946254	3.38163316542566
PS1M12	6	Posterior	High	0	Miss			1.17604342492481	2.35360761030648	1.17604342492481	2.35360761030648
PS1M12	6	Posterior	High	0	Miss			1.3527881154539	2.49054744565169	1.3527881154539	2.49054744565169
PS1M12	6	Posterior	High	1	Hit	0.683815501045153	2.78791809250588			0.683815501045153	2.78791809250588
PS1M12	6	Posterior	High	0	Miss			0.956634819426489	2.47711978627003	0.956634819426489	2.47711978627003
PS1M12	6	Posterior	High	0	Miss			1.58748346393117	2.56556290566614	1.58748346393117	2.56556290566614	7
PS1M12	3	Medial	Low	1	Hit	0.371595369027233	0.260920786017055			0.371595369027233	0.260920786017055
PS1M12	3	Medial	Low	0	Miss			0.578274387278665	0.105368044053476	0.578274387278665	0.105368044053476
PS1M12	3	Medial	Low	1	Hit	0.130042221738565	0.36161705946988			0.130042221738565	0.36161705946988
PS1M12	3	Medial	Low	1	Hit	0.548467639202672	0.403102287328467			0.548467639202672	0.403102287328467
PS1M12	3	Medial	Low	1	Hit	1.01899678542916	0.199631399561278			1.01899678542916	0.199631399561278
PS1M12	3	Medial	Low	1	Hit	0.396569070309489	0.761823583483208			0.396569070309489	0.761823583483208
PS1M12	3	Medial	Low	1	Hit	0.315034123463139	1.22970543057543			0.315034123463139	1.22970543057543
PS1M12	3	Medial	Low	0	Miss			0.565067436826002	0.930743109785992	0.565067436826002	0.930743109785992
PS1M12	3	Medial	Low	1	Hit	0.330305139060354	1.14590619040113			0.330305139060354	1.14590619040113
PS1M12	3	Medial	Low	1	Hit	0.0480454977741687	1.04010246055486			0.0480454977741687	1.04010246055486
PS1M12	3	Medial	Low	1	Hit	0.686715053779604	1.38370267409509			0.686715053779604	1.38370267409509
PS1M12	3	Medial	Low	1	Hit	1.0992785350004	1.29764150556333			1.0992785350004	1.29764150556333
PS1M12	3	Medial	Low	1	Hit	0.102956899502825	1.26460995725829			0.102956899502825	1.26460995725829
PS1M12	3	Medial	Low	1	Hit	0.19526758160135	1.25576433730316			0.19526758160135	1.25576433730316
PS1M12	3	Medial	Low	0	Miss			0.317597061915869	0.774456767100761	0.317597061915869	0.774456767100761
PS1M12	3	Medial	Low	1	Hit	0.428781528383656	1.41188691977396			0.428781528383656	1.41188691977396
PS1M12	3	Medial	Low	1	Hit	0.763076147106537	0.977891003140998			0.763076147106537	0.977891003140998
PS1M12	3	Medial	Low	1	Hit	0.789118100971868	1.05100375461251			0.789118100971868	1.05100375461251
PS1M12	3	Medial	Low	1	Hit	0.441438052400764	1.20373125972886			0.441438052400764	1.20373125972886
PS1M12	3	Medial	Low	1	Hit	0.276801642517476	0.969795916619502			0.276801642517476	0.969795916619502
PS1M12	3	Medial	Low	1	Hit	0.624626150357457	1.51315083352423			0.624626150357457	1.51315083352423
PS1M12	3	Medial	Low	1	Hit	0.605578210540745	1.41321416202057			0.605578210540745	1.41321416202057
PS1M12	3	Medial	Low	1	Hit	0.127816287269805	1.21726316478045			0.127816287269805	1.21726316478045
PS1M12	3	Medial	Low	1	Hit	0.120330924209885	1.58001347207818			0.120330924209885	1.58001347207818
PS1M12	3	Medial	Low	1	Hit	0.134863643921182	1.70439885841211			0.134863643921182	1.70439885841211	22
PS1M12	7	Lateral	Low	0	Miss			1.32384354871217	0.350386926579933	1.32384354871217	0.350386926579933
PS1M12	7	Lateral	Low	1	Hit	0.878373924037334	0.0509577283758702			0.878373924037334	0.0509577283758702
PS1M12	7	Lateral	Low	0	Miss			0.775815889680084	0.249560583706419	0.775815889680084	0.249560583706419
PS1M12	7	Lateral	Low	1	Hit	0.624069154698471	0.380064028435019			0.624069154698471	0.380064028435019
PS1M12	7	Lateral	Low	0	Miss			0.695971405600256	0.254270207395411	0.695971405600256	0.254270207395411
PS1M12	7	Lateral	Low	1	Hit	0.224729947831429	0.358337283765703			0.224729947831429	0.358337283765703
PS1M12	7	Lateral	Low	1	Hit	0.750263484497376	0.3528017864319			0.750263484497376	0.3528017864319
PS1M12	7	Lateral	Low	1	Hit	0.277735323624063	0.0493079336529298			0.277735323624063	0.0493079336529298
PS1M12	7	Lateral	Low	1	Hit	0.479093015199833	0.479861718159512			0.479093015199833	0.479861718159512
PS1M12	7	Lateral	Low	1	Hit	0.290309854744882	1.28594530850709			0.290309854744882	1.28594530850709
PS1M12	7	Lateral	Low	1	Hit	0.776062097166113	0.552554828553202			0.776062097166113	0.552554828553202
PS1M12	7	Lateral	Low	0	Miss			0.221263393962611	0.0802052167033338	0.221263393962611	0.0802052167033338
PS1M12	7	Lateral	Low	1	Hit	0.231089507190225	0.00130905968123329			0.231089507190225	0.00130905968123329
PS1M12	7	Lateral	Low	0	Miss			0.724798271355636	0.0568197150596212	0.724798271355636	0.0568197150596212
PS1M12	7	Lateral	Low	0	Miss			0.362234800692699	0.479041293692685	0.362234800692699	0.479041293692685
PS1M12	7	Lateral	Low	1	Hit	0.098386618896674	0.579303646933365			0.098386618896674	0.579303646933365
PS1M12	7	Lateral	Low	0	Miss			0.431108340778382	0.294443555272434	0.431108340778382	0.294443555272434
PS1M12	7	Lateral	Low	1	Hit	0.16634939610632	0.593681019672623			0.16634939610632	0.593681019672623
PS1M12	7	Lateral	Low	1	Hit	0.303897779136266	0.937195633809299			0.303897779136266	0.937195633809299
PS1M12	7	Lateral	Low	1	Hit	1.17938573695138	1.16736409562041			1.17938573695138	1.16736409562041
PS1M12	7	Lateral	Low	1	Hit	1.26907849189196	0.749417858266437			1.26907849189196	0.749417858266437
PS1M12	7	Lateral	Low	1	Hit	0.569113712161814	0.531328528766636			0.569113712161814	0.531328528766636
PS1M12	7	Lateral	Low	0	Miss			0.0878162710458597	1.07230452223079	0.0878162710458597	1.07230452223079
PS1M12	7	Lateral	Low	1	Hit	0.651144458714224	0.587804731308292			0.651144458714224	0.587804731308292
PS1M12	7	Lateral	Low	1	Hit	0.454399420264133	0.814490326530422			0.454399420264133	0.814490326530422	17
PS1M12	5	Posterior	Low	0	Miss			1.02548507866008	0.10047885037282	1.02548507866008	0.10047885037282
PS1M12	5	Posterior	Low	0	Miss			1.16529214181094	0.0432872821874035	1.16529214181094	0.0432872821874035
PS1M12	5	Posterior	Low	0	Miss			1.52616850846216	0.209683164026089	1.52616850846216	0.209683164026089
PS1M12	5	Posterior	Low	0	Miss			2.41570218203054	0.133000095095053	2.41570218203054	0.133000095095053
PS1M12	5	Posterior	Low	0	Miss			1.68806249548324	0.47499834944594	1.68806249548324	0.47499834944594
PS1M12	5	Posterior	Low	1	Hit	0.463656838650898	0.166984982936444			0.463656838650898	0.166984982936444
PS1M12	5	Posterior	Low	0	Miss			0.660655664126944	0.00341486947893443	0.660655664126944	0.00341486947893443
PS1M12	5	Posterior	Low	0	Miss			1.13038659197125	0.129220993162306	1.13038659197125	0.129220993162306
PS1M12	5	Posterior	Low	0	Miss			0.61027486610735	3.78765436738015	0.61027486610735	3.78765436738015
PS1M12	5	Posterior	Low	1	Hit	0.395719043413292	4.87068842498931			0.395719043413292	4.87068842498931
PS1M12	5	Posterior	Low	0	Miss			0.0188498272940798	9.48123927501813	0.0188498272940798	9.48123927501813
PS1M12	5	Posterior	Low	1	Hit	2.33183049058232	8.61240116644954			2.33183049058232	8.61240116644954
PS1M12	5	Posterior	Low	1	Hit	0.0587468445501251	2.50075510422118			0.0587468445501251	2.50075510422118
PS1M12	5	Posterior	Low	0	Miss			1.41126419334168	0.767324406639627	1.41126419334168	0.767324406639627
PS1M12	5	Posterior	Low	1	Hit	3.23294179745976	3.11343697506161			3.23294179745976	3.11343697506161
PS1M12	5	Posterior	Low	1	Hit	0.976509357015427	3.5831825853835			0.976509357015427	3.5831825853835
PS1M12	5	Posterior	Low	1	Hit	0.1928335084152	1.41459368849719			0.1928335084152	1.41459368849719
PS1M12	5	Posterior	Low	0	Miss			0.362410093441063	1.4271308135068	0.362410093441063	1.4271308135068
PS1M12	5	Posterior	Low	1	Hit	0.736775317989308	0.624882163616668			0.736775317989308	0.624882163616668
PS1M12	5	Posterior	Low	1	Hit	1.3663220995393	0.512880544833624			1.3663220995393	0.512880544833624
PS1M12	5	Posterior	Low	1	Hit	0.477696561122496	0.63188288319655			0.477696561122496	0.63188288319655
PS1M12	5	Posterior	Low	1	Hit	1.24353019874025	0.230461723373864			1.24353019874025	0.230461723373864
PS1M12	5	Posterior	Low	0	Miss			0.184227820841098	0.264569153296922	0.184227820841098	0.264569153296922
PS1M12	5	Posterior	Low	1	Hit	0.335409530547867	0.411374924513282			0.335409530547867	0.411374924513282
PS1M12	5	Posterior	Low	0	Miss			0.811541233956506	2.69328526263747	0.811541233956506	2.69328526263747	12
PS1M12	1	Anterior	Low	0	Miss			0.89129312068674	0.250759143528146	0.89129312068674	0.250759143528146
PS1M12	1	Anterior	Low	0	Miss			0.500178911150259	0.30367690357021	0.500178911150259	0.30367690357021
PS1M12	1	Anterior	Low	1	Hit	0.40299938719399	0.246446880566523			0.40299938719399	0.246446880566523
PS1M12	1	Anterior	Low	1	Hit	0.178675341657389	0.190204953664317			0.178675341657389	0.190204953664317
PS1M12	1	Anterior	Low	1	Hit	0.30956426710272	0.106977251071651			0.30956426710272	0.106977251071651
PS1M12	1	Anterior	Low	1	Hit	0.033449237316038	0.0651434738523662			0.033449237316038	0.0651434738523662
PS1M12	1	Anterior	Low	1	Hit	0.225465526135228	0.105494837071721			0.225465526135228	0.105494837071721
PS1M12	1	Anterior	Low	1	Hit	0.828739547443476	0.22969900525246			0.828739547443476	0.22969900525246
PS1M12	1	Anterior	Low	1	Hit	0.425542672503264	0.163120384868812			0.425542672503264	0.163120384868812
PS1M12	1	Anterior	Low	1	Hit	0.710997553033581	0.0121478695290449			0.710997553033581	0.0121478695290449
PS1M12	1	Anterior	Low	1	Hit	0.0612540412458564	0.330064386263519			0.0612540412458564	0.330064386263519
PS1M12	1	Anterior	Low	1	Hit	0.313031076772516	0.1437304610768			0.313031076772516	0.1437304610768
PS1M12	1	Anterior	Low	0	Miss			0.118784791960239	0.0575499728955648	0.118784791960239	0.0575499728955648
PS1M12	1	Anterior	Low	1	Hit	0.285432461501578	0.0932758568220891			0.285432461501578	0.0932758568220891
PS1M12	1	Anterior	Low	1	Hit	0.323357124581642	0.118116959360297			0.323357124581642	0.118116959360297
PS1M12	1	Anterior	Low	1	Hit	0.152716046155339	0.00984832631130317			0.152716046155339	0.00984832631130317
PS1M12	1	Anterior	Low	1	Hit	0.51910368157847	0.024981448324489			0.51910368157847	0.024981448324489
PS1M12	1	Anterior	Low	1	Hit	0.109167961315569	0.00539976274147946			0.109167961315569	0.00539976274147946
PS1M12	1	Anterior	Low	1	Hit	0.0482455652709142	0.0737778419024764			0.0482455652709142	0.0737778419024764
PS1M12	1	Anterior	Low	1	Hit	0.203252808865287	0.0627898763693757			0.203252808865287	0.0627898763693757
PS1M12	1	Anterior	Low	0	Miss			0.253673658023015	0.0478755240760442	0.253673658023015	0.0478755240760442
PS1M12	1	Anterior	Low	1	Hit	0.146276530675905	0.0586465155512208			0.146276530675905	0.0586465155512208
PS1M12	1	Anterior	Low	1	Hit	0.407497622419616	0.0789514065015133			0.407497622419616	0.0789514065015133
PS1M12	1	Anterior	Low	1	Hit	0.523291881010783	0.053774536319672			0.523291881010783	0.053774536319672
PS1M12	1	Anterior	Low	1	Hit	0.214427328661769	0.136392114040465			0.214427328661769	0.136392114040465	21
PS1M12	2	Anterior	High	0	Miss			0.227957014589732	0.706508118366699	0.227957014589732	0.706508118366699
PS1M12	2	Anterior	High	0	Miss			0.375977109476786	0.794302229231825	0.375977109476786	0.794302229231825
PS1M12	2	Anterior	High	0	Miss			0.240225161054351	0.500627799155524	0.240225161054351	0.500627799155524
PS1M12	2	Anterior	High	0	Miss			0.08674852724468	0.45770173854044	0.08674852724468	0.45770173854044
PS1M12	2	Anterior	High	0	Miss			0.148655646640314	0.472221308011363	0.148655646640314	0.472221308011363
PS1M12	2	Anterior	High	0	Miss			0.586318373130757	0.535454150778577	0.586318373130757	0.535454150778577
PS1M12	2	Anterior	High	0	Miss			1.69986252106828	3.15012439123704	1.69986252106828	3.15012439123704
PS1M12	2	Anterior	High	0	Miss			1.83541679556114	7.15754862181453	1.83541679556114	7.15754862181453
PS1M12	2	Anterior	High	0	Miss			1.35536136354553	4.47280111632847	1.35536136354553	4.47280111632847
PS1M12	2	Anterior	High	0	Miss			1.62528911409957	7.11536767620704	1.62528911409957	7.11536767620704
PS1M12	2	Anterior	High	0	Miss			1.1616299794428	5.53976325197837	1.1616299794428	5.53976325197837
PS1M12	2	Anterior	High	0	Miss			1.14520402566842	5.54489235184012	1.14520402566842	5.54489235184012
PS1M12	2	Anterior	High	0	Miss			0.512737613108175	4.05092908559675	0.512737613108175	4.05092908559675
PS1M12	2	Anterior	High	0	Miss			0.992287080662273	4.09120764102175	0.992287080662273	4.09120764102175
PS1M12	2	Anterior	High	0	Miss			0.825885516354674	3.77838661082689	0.825885516354674	3.77838661082689
PS1M12	2	Anterior	High	0	Miss			3.52839108604243	9.63414347242147	3.52839108604243	9.63414347242147
PS1M12	2	Anterior	High	0	Miss			2.08807872210414	8.09687462692672	2.08807872210414	8.09687462692672
PS1M12	2	Anterior	High	0	Miss			2.23165196778647	7.58718619215708	2.23165196778647	7.58718619215708
PS1M12	2	Anterior	High	0	Miss			1.8292131952957	6.96964595601287	1.8292131952957	6.96964595601287
PS1M12	2	Anterior	High	1	Hit	1.1963382942175	7.79855476656504			1.1963382942175	7.79855476656504
PS1M12	2	Anterior	High	0	Miss			1.01139896360036	9.32211271376014	1.01139896360036	9.32211271376014
PS1M12	2	Anterior	High	0	Miss			0.696193611534586	9.4351871761455	0.696193611534586	9.4351871761455
PS1M12	2	Anterior	High	0	Miss			0.6491993132476	9.73445592855146	0.6491993132476	9.73445592855146
PS1M12	2	Anterior	High	0	Miss			0.180185606397062	9.34539643506169	0.180185606397062	9.34539643506169
PS1M12	2	Anterior	High	1	Hit	0.0988772708192673	9.92629897324414			0.0988772708192673	9.92629897324414	2
PS1M12	4	Medial	High	0	Miss			3.23856187170079	9.65979046932542	3.23856187170079	9.65979046932542
PS1M12	4	Medial	High	1	Hit	0.0572882466537639	2.15401424409971			0.0572882466537639	2.15401424409971
PS1M12	4	Medial	High	1	Hit	0.681220278449711	1.58608644170513			0.681220278449711	1.58608644170513
PS1M12	4	Medial	High	0	Miss			0.190225087475998	1.4637566216823	0.190225087475998	1.4637566216823
PS1M12	4	Medial	High	1	Hit	0.374775966247679	1.94718177321942			0.374775966247679	1.94718177321942
PS1M12	4	Medial	High	1	Hit	0.608510881618402	2.41724305619621			0.608510881618402	2.41724305619621
PS1M12	4	Medial	High	1	Hit	0.664239795498819	2.25911546825129			0.664239795498819	2.25911546825129
PS1M12	4	Medial	High	0	Miss			0.524796027948312	1.91593733211393	0.524796027948312	1.91593733211393
PS1M12	4	Medial	High	1	Hit	0.452157741846388	1.57690459163818			0.452157741846388	1.57690459163818
PS1M12	4	Medial	High	1	Hit	0.894714097697243	1.09477441270816			0.894714097697243	1.09477441270816
PS1M12	4	Medial	High	1	Hit	0.465845036296257	1.16949255063539			0.465845036296257	1.16949255063539
PS1M12	4	Medial	High	0	Miss			0.460431479104763	1.11934565437354	0.460431479104763	1.11934565437354
PS1M12	4	Medial	High	0	Miss			0.220582980882591	0.757858327082243	0.220582980882591	0.757858327082243
PS1M12	4	Medial	High	1	Hit	0.30640364394826	0.179505416752388			0.30640364394826	0.179505416752388
PS1M12	4	Medial	High	0	Miss			0.61599470009898	0.532035493933929	0.61599470009898	0.532035493933929
PS1M12	4	Medial	High	1	Hit	1.43812264298812	1.0095478968675			1.43812264298812	1.0095478968675
PS1M12	4	Medial	High	1	Hit	2.74700413084931	0.493931583351753			2.74700413084931	0.493931583351753
PS1M12	4	Medial	High	1	Hit	1.15632240413382	0.691735933872366			1.15632240413382	0.691735933872366
PS1M12	4	Medial	High	0	Miss			0.769125865877639	0.219525202993083	0.769125865877639	0.219525202993083
PS1M12	4	Medial	High	1	Hit	1.2149815509647	0.640198729112718			1.2149815509647	0.640198729112718
PS1M12	4	Medial	High	1	Hit	1.21580143953366	0.87061199175421			1.21580143953366	0.87061199175421
PS1M12	4	Medial	High	0	Miss			0.720113027171347	0.340383760331086	0.720113027171347	0.340383760331086
PS1M12	4	Medial	High	0	Miss			0.436078065742134	0.216995429614659	0.436078065742134	0.216995429614659
PS1M12	4	Medial	High	1	Hit	0.0815492430198859	0.0736892726642253			0.0815492430198859	0.0736892726642253
PS1M12	4	Medial	High	1	Hit	0.306681615312595	0.03385160630447			0.306681615312595	0.03385160630447	16
PS1M12	8	Lateral	High	0	Miss			0.699356465763742	0.00528786580925455	0.699356465763742	0.00528786580925455
PS1M12	8	Lateral	High	1	Hit	0.27218453565912	0.567591238568866			0.27218453565912	0.567591238568866
PS1M12	8	Lateral	High	1	Hit	1.6325640986723	9.67410520255917			1.6325640986723	9.67410520255917
PS1M12	8	Lateral	High	0	Miss			2.01106325936341	2.33198987674807	2.01106325936341	2.33198987674807
PS1M12	8	Lateral	High	1	Hit	0.623789678855942	0.587818484472933			0.623789678855942	0.587818484472933
PS1M12	8	Lateral	High	0	Miss			1.4465100361803	0.60572839232594	1.4465100361803	0.60572839232594
PS1M12	8	Lateral	High	1	Hit	0.605184087596777	0.24881313865755			0.605184087596777	0.24881313865755
PS1M12	8	Lateral	High	0	Miss			0.408207931216481	0.0165331404371649	0.408207931216481	0.0165331404371649
PS1M12	8	Lateral	High	1	Hit	0.298566410539944	0.127535263818597			0.298566410539944	0.127535263818597
PS1M12	8	Lateral	High	1	Hit	0.743700163573799	0.0471974089076248			0.743700163573799	0.0471974089076248
PS1M12	8	Lateral	High	1	Hit	1.10469364799166	0.338947388880669			1.10469364799166	0.338947388880669
PS1M12	8	Lateral	High	1	Hit	0.403631091847453	0.153828036149719			0.403631091847453	0.153828036149719
PS1M12	8	Lateral	High	0	Miss			0.728924496992008	0.0799566556066296	0.728924496992008	0.0799566556066296
PS1M12	8	Lateral	High	1	Hit	1.03478378838533	0.119668518884207			1.03478378838533	0.119668518884207
PS1M12	8	Lateral	High	1	Hit	0.832851462650156	0.51540628722331			0.832851462650156	0.51540628722331
PS1M12	8	Lateral	High	1	Hit	1.09692658082446	0.241758116128548			1.09692658082446	0.241758116128548
PS1M12	8	Lateral	High	1	Hit	0.612761912555634	0.121990889017905			0.612761912555634	0.121990889017905
PS1M12	8	Lateral	High	1	Hit	1.46451197480759	0.37715565127635			1.46451197480759	0.37715565127635
PS1M12	8	Lateral	High	1	Hit	0.900127916219571	0.389779606859165			0.900127916219571	0.389779606859165
PS1M12	8	Lateral	High	1	Hit	0.733240652472897	0.0591689603356507			0.733240652472897	0.0591689603356507
PS1M12	8	Lateral	High	1	Hit	0.546369909799285	0.172519732589731			0.546369909799285	0.172519732589731
PS1M12	8	Lateral	High	1	Hit	0.333233134160418	0.335760629803751			0.333233134160418	0.335760629803751
PS1M12	8	Lateral	High	0	Miss			0.477767094511272	0.116222350415708	0.477767094511272	0.116222350415708
PS1M12	8	Lateral	High	1	Hit	0.0745246348791699	0.422880677012866			0.0745246348791699	0.422880677012866
PS1M12	8	Lateral	High	1	Hit	0.899766982443094	0.433002335246332			0.899766982443094	0.433002335246332	19
PS1M13	2	Anterior	High	0	Miss			0.588861767509407	0.538346850448036	0.588861767509407	0.538346850448036
PS1M13	2	Anterior	High	0	Miss			0.345789381343174	1.04152987876303	0.345789381343174	1.04152987876303
PS1M13	2	Anterior	High	0	Miss			1.23424616421551	1.45397235658538	1.23424616421551	1.45397235658538
PS1M13	2	Anterior	High	0	Miss			1.7112779764771	2.29505769094536	1.7112779764771	2.29505769094536
PS1M13	2	Anterior	High	0	Miss			1.36476693686427	2.46943609084452	1.36476693686427	2.46943609084452
PS1M13	2	Anterior	High	0	Miss			1.4488131093401	1.88289352499329	1.4488131093401	1.88289352499329
PS1M13	2	Anterior	High	0	Miss			2.64792249268855	1.29609172204096	2.64792249268855	1.29609172204096
PS1M13	2	Anterior	High	0	Miss			4.9181023892997	18.2982140079448	4.9181023892997	18.2982140079448
PS1M13	2	Anterior	High	0	Miss			0.550051947328853	1.5378633402956	0.550051947328853	1.5378633402956
PS1M13	2	Anterior	High	0	Miss			0.0779291771019821	1.63405015469817	0.0779291771019821	1.63405015469817
PS1M13	2	Anterior	High	0	Miss			0.963029204276655	0.825841919427091	0.963029204276655	0.825841919427091
PS1M13	2	Anterior	High	0	Miss			1.35340771318099	0.774462476067484	1.35340771318099	0.774462476067484
PS1M13	2	Anterior	High	0	Miss			2.57122217926579	2.94677013979148	2.57122217926579	2.94677013979148
PS1M13	2	Anterior	High	0	Miss			1.69475955423385	3.1726872903572	1.69475955423385	3.1726872903572
PS1M13	2	Anterior	High	0	Miss			0.380055359432408	0.273368597632526	0.380055359432408	0.273368597632526
PS1M13	2	Anterior	High	0	Miss			0.436258298604418	0.620375490204893	0.436258298604418	0.620375490204893
PS1M13	2	Anterior	High	0	Miss			0.969764800810481	4.03087051974315	0.969764800810481	4.03087051974315
PS1M13	2	Anterior	High	0	Miss			0.109074780872028	1.62987871391394	0.109074780872028	1.62987871391394
PS1M13	2	Anterior	High	0	Miss			2.33584671189246	1.08682446674673	2.33584671189246	1.08682446674673
PS1M13	2	Anterior	High	1	Hit	1.27405275148099	4.10377865972549			1.27405275148099	4.10377865972549
PS1M13	2	Anterior	High	1	Hit	6.35820888142087	7.22817597244851			6.35820888142087	7.22817597244851
PS1M13	2	Anterior	High	1	Hit	2.6559943049838	3.07549963184948			2.6559943049838	3.07549963184948
PS1M13	2	Anterior	High	1	Hit	1.27048828768798	0.978825774528545			1.27048828768798	0.978825774528545
PS1M13	2	Anterior	High	1	Hit	0.651488410428726	0.613842160680164			0.651488410428726	0.613842160680164
PS1M13	2	Anterior	High	1	Hit	0.128843383113924	0.353622215012749			0.128843383113924	0.353622215012749	6
PS1M13	8	Lateral	High	1	Hit	2.11823474357588	0.761654755398823			2.11823474357588	0.761654755398823
PS1M13	8	Lateral	High	0	Miss			1.00111647418807	0.322846095393515	1.00111647418807	0.322846095393515
PS1M13	8	Lateral	High	1	Hit	1.15093974809847	0.0681209097741799			1.15093974809847	0.0681209097741799
PS1M13	8	Lateral	High	1	Hit	0.163661117866059	0.126997308865683			0.163661117866059	0.126997308865683
PS1M13	8	Lateral	High	1	Hit	1.5409996430599	3.82681601739361			1.5409996430599	3.82681601739361
PS1M13	8	Lateral	High	1	Hit	0.103491545466646	1.75566719362972			0.103491545466646	1.75566719362972
PS1M13	8	Lateral	High	1	Hit	2.39326011448389	0.676095606407557			2.39326011448389	0.676095606407557
PS1M13	8	Lateral	High	1	Hit	0.617658763903513	1.89942827828467			0.617658763903513	1.89942827828467
PS1M13	8	Lateral	High	1	Hit	0.665106101177454	2.10760609094008			0.665106101177454	2.10760609094008
PS1M13	8	Lateral	High	1	Hit	5.66635950913326	12.6536667309288			5.66635950913326	12.6536667309288
PS1M13	8	Lateral	High	1	Hit	1.33576383063688	9.35788439054633			1.33576383063688	9.35788439054633
PS1M13	8	Lateral	High	1	Hit	2.37428342948446	1.7737796070665			2.37428342948446	1.7737796070665
PS1M13	8	Lateral	High	1	Hit	1.37329917682982	1.69781996990659			1.37329917682982	1.69781996990659
PS1M13	8	Lateral	High	0	Miss			0.403807857481848	4.26959138126776	0.403807857481848	4.26959138126776
PS1M13	8	Lateral	High	1	Hit	0.772020247524051	2.91194903324531			0.772020247524051	2.91194903324531
PS1M13	8	Lateral	High	1	Hit	2.45525199346256	3.96755613975948			2.45525199346256	3.96755613975948
PS1M13	8	Lateral	High	1	Hit	1.3441304697402	6.56174373806481			1.3441304697402	6.56174373806481
PS1M13	8	Lateral	High	1	Hit	0.153187689408597	4.98480142983887			0.153187689408597	4.98480142983887
PS1M13	8	Lateral	High	1	Hit	0.217068268071468	3.8285494526278			0.217068268071468	3.8285494526278
PS1M13	8	Lateral	High	1	Hit	2.86128031947466	6.56875438588729			2.86128031947466	6.56875438588729
PS1M13	8	Lateral	High	1	Hit	7.9571755054603	33.0746912489438			7.9571755054603	33.0746912489438
PS1M13	8	Lateral	High	0	Miss			0.113044587606442	2.19912217252416	0.113044587606442	2.19912217252416
PS1M13	8	Lateral	High	1	Hit	0.227700547628249	1.34646548739103			0.227700547628249	1.34646548739103
PS1M13	8	Lateral	High	0	Miss			0.00246282643639617	2.74305216902695	0.00246282643639617	2.74305216902695
PS1M13	8	Lateral	High	1	Hit	0.891159756305832	3.42957815909408			0.891159756305832	3.42957815909408	21
PS1M13	5	Posterior	Low	1	Hit	3.24480555525196	2.16921829895881			3.24480555525196	2.16921829895881
PS1M13	5	Posterior	Low	1	Hit	4.55010316401192	10.8877224850517			4.55010316401192	10.8877224850517
PS1M13	5	Posterior	Low	1	Hit	1.98086698998285	14.0021580349549			1.98086698998285	14.0021580349549
PS1M13	5	Posterior	Low	1	Hit	0.563247399410585	1.53223681359347			0.563247399410585	1.53223681359347
PS1M13	5	Posterior	Low	0	Miss			0.210959574594533	1.56642728094103	0.210959574594533	1.56642728094103
PS1M13	5	Posterior	Low	0	Miss			1.38176516510961	2.75066742871067	1.38176516510961	2.75066742871067
PS1M13	5	Posterior	Low	0	Miss			1.10982009318013	0.31956814026735	1.10982009318013	0.31956814026735
PS1M13	5	Posterior	Low	0	Miss			1.99167271569671	2.15396379227219	1.99167271569671	2.15396379227219
PS1M13	5	Posterior	Low	1	Hit	0.164545975340783	2.76896228295436			0.164545975340783	2.76896228295436
PS1M13	5	Posterior	Low	0	Miss			2.5216075252719	2.29017003980584	2.5216075252719	2.29017003980584
PS1M13	5	Posterior	Low	1	Hit	2.25173995607113	0.137130228353655			2.25173995607113	0.137130228353655
PS1M13	5	Posterior	Low	0	Miss			1.4948343024969	5.74789925814315	1.4948343024969	5.74789925814315
PS1M13	5	Posterior	Low	0	Miss			5.37256347284033	16.810172760463	5.37256347284033	16.810172760463
PS1M13	5	Posterior	Low	0	Miss			2.96823164256446	4.2133036327802	2.96823164256446	4.2133036327802
PS1M13	5	Posterior	Low	0	Miss			2.01195486396907	2.32090843234664	2.01195486396907	2.32090843234664
PS1M13	5	Posterior	Low	0	Miss			2.57860238614465	2.99375327230453	2.57860238614465	2.99375327230453
PS1M13	5	Posterior	Low	0	Miss			0.482120590279255	2.48598437057933	0.482120590279255	2.48598437057933
PS1M13	5	Posterior	Low	0	Miss			1.17767979392316	3.10497392350071	1.17767979392316	3.10497392350071
PS1M13	5	Posterior	Low	0	Miss			0.811244902921757	1.97324764328522	0.811244902921757	1.97324764328522
PS1M13	5	Posterior	Low	0	Miss			0.727677771650892	2.78787163829527	0.727677771650892	2.78787163829527
PS1M13	5	Posterior	Low	0	Miss			1.11725224600837	5.60355931436703	1.11725224600837	5.60355931436703
PS1M13	5	Posterior	Low	0	Miss			2.71474015022072	3.86428680535823	2.71474015022072	3.86428680535823
PS1M13	5	Posterior	Low	0	Miss			4.62950059677803	31.744941678685	4.62950059677803	31.744941678685
PS1M13	5	Posterior	Low	0	Miss			7.67956105057887	24.2904932897364	7.67956105057887	24.2904932897364
PS1M13	5	Posterior	Low	0	Miss			2.81859177676104	2.48908220293364	2.81859177676104	2.48908220293364	6
PS1M13	3	Medial	Low	1	Hit	2.59449596128556	0.22061138672241			2.59449596128556	0.22061138672241
PS1M13	3	Medial	Low	1	Hit	0.818847080111809	2.1621372739902			0.818847080111809	2.1621372739902
PS1M13	3	Medial	Low	1	Hit	0.664238027381195	0.271835373967875			0.664238027381195	0.271835373967875
PS1M13	3	Medial	Low	1	Hit	0.285687279875138	0.676631239968629			0.285687279875138	0.676631239968629
PS1M13	3	Medial	Low	1	Hit	0.167684479047612	0.77227269418438			0.167684479047612	0.77227269418438
PS1M13	3	Medial	Low	0	Miss			2.5862648802285	1.09206597315364	2.5862648802285	1.09206597315364
PS1M13	3	Medial	Low	1	Hit	1.7229332342233	0.020005006551969			1.7229332342233	0.020005006551969
PS1M13	3	Medial	Low	1	Hit	1.56795169556503	0.135283285383096			1.56795169556503	0.135283285383096
PS1M13	3	Medial	Low	1	Hit	0.288474716607066	0.587336944580557			0.288474716607066	0.587336944580557
PS1M13	3	Medial	Low	1	Hit	0.227323529214299	6.51012509348253			0.227323529214299	6.51012509348253
PS1M13	3	Medial	Low	1	Hit	0.723233390189193	2.9513148110366			0.723233390189193	2.9513148110366
PS1M13	3	Medial	Low	1	Hit	2.42346447902409	2.36098719011093			2.42346447902409	2.36098719011093
PS1M13	3	Medial	Low	1	Hit	0.480954087009085	5.15237340339391			0.480954087009085	5.15237340339391
PS1M13	3	Medial	Low	1	Hit	1.27397801137324	0.166426484597039			1.27397801137324	0.166426484597039
PS1M13	3	Medial	Low	1	Hit	0.817687771670315	0.144012733608875			0.817687771670315	0.144012733608875
PS1M13	3	Medial	Low	1	Hit	0.564876952777478	0.251464705773628			0.564876952777478	0.251464705773628
PS1M13	3	Medial	Low	1	Hit	1.97821454982531	2.49064615736859			1.97821454982531	2.49064615736859
PS1M13	3	Medial	Low	1	Hit	2.54029397451852	3.46898414086324			2.54029397451852	3.46898414086324
PS1M13	3	Medial	Low	1	Hit	2.84120367845534	2.35355895700083			2.84120367845534	2.35355895700083
PS1M13	3	Medial	Low	1	Hit	2.08931431487704	0.0179380230191981			2.08931431487704	0.0179380230191981
PS1M13	3	Medial	Low	1	Hit	2.31961151617419	10.1353726741445			2.31961151617419	10.1353726741445
PS1M13	3	Medial	Low	0	Miss			7.05538075398876	22.7982717452386	7.05538075398876	22.7982717452386
PS1M13	3	Medial	Low	1	Hit	1.43921697331927	9.74228901423271			1.43921697331927	9.74228901423271
PS1M13	3	Medial	Low	1	Hit	1.11620382376766	0.568343451034082			1.11620382376766	0.568343451034082
PS1M13	3	Medial	Low	1	Hit	2.13836387610077	0.210466656354669			2.13836387610077	0.210466656354669	23
PS1M13	1	Anterior	Low	0	Miss			1.09722692403423	1.47598069178953	1.09722692403423	1.47598069178953
PS1M13	1	Anterior	Low	0	Miss			0.0788262874125074	0.935909899369648	0.0788262874125074	0.935909899369648
PS1M13	1	Anterior	Low	0	Miss			1.13735389956828	0.0899995055739993	1.13735389956828	0.0899995055739993
PS1M13	1	Anterior	Low	1	Hit	1.09766246542891	2.1332094732682			1.09766246542891	2.1332094732682
PS1M13	1	Anterior	Low	1	Hit	1.015959947417	0.915269626234817			1.015959947417	0.915269626234817
PS1M13	1	Anterior	Low	0	Miss			0.529167920446501	0.63725220384616	0.529167920446501	0.63725220384616
PS1M13	1	Anterior	Low	0	Miss			3.65500821685922	1.07511260033512	3.65500821685922	1.07511260033512
PS1M13	1	Anterior	Low	0	Miss			3.16074504545649	0.660388366032763	3.16074504545649	0.660388366032763
PS1M13	1	Anterior	Low	0	Miss			2.5219583326983	4.24394627934225	2.5219583326983	4.24394627934225
PS1M13	1	Anterior	Low	0	Miss			4.21121274113695	10.5388872329124	4.21121274113695	10.5388872329124
PS1M13	1	Anterior	Low	0	Miss			5.94943001035069	10.8385374467479	5.94943001035069	10.8385374467479
PS1M13	1	Anterior	Low	1	Hit	2.08440738056599	15.4198733784038			2.08440738056599	15.4198733784038
PS1M13	1	Anterior	Low	1	Hit	5.50779700722064	15.9290381497188			5.50779700722064	15.9290381497188
PS1M13	1	Anterior	Low	1	Hit	5.63624717306113	19.1280859634235			5.63624717306113	19.1280859634235
PS1M13	1	Anterior	Low	1	Hit	4.64642435467068	13.3493636913963			4.64642435467068	13.3493636913963
PS1M13	1	Anterior	Low	1	Hit	5.77543483025935	16.3605848681152			5.77543483025935	16.3605848681152
PS1M13	1	Anterior	Low	1	Hit	6.4072262865175	17.9720516915766			6.4072262865175	17.9720516915766
PS1M13	1	Anterior	Low	1	Hit	5.82279838167403	19.8908392761844			5.82279838167403	19.8908392761844
PS1M13	1	Anterior	Low	0	Miss			4.45204608355224	17.1890437636337	4.45204608355224	17.1890437636337
PS1M13	1	Anterior	Low	0	Miss			4.49221451012741	21.0787323843779	4.49221451012741	21.0787323843779
PS1M13	1	Anterior	Low	1	Hit	5.71410442894981	22.4046012427679			5.71410442894981	22.4046012427679
PS1M13	1	Anterior	Low	0	Miss			7.06758565335964	23.4489346671104	7.06758565335964	23.4489346671104
PS1M13	1	Anterior	Low	1	Hit	7.68875083723439	23.6848278746882			7.68875083723439	23.6848278746882
PS1M13	1	Anterior	Low	1	Hit	8.71427129428156	26.8764109717301			8.71427129428156	26.8764109717301
PS1M13	1	Anterior	Low	1	Hit	8.82038422596081	28.1636785929158			8.82038422596081	28.1636785929158	13
PS1M13	7	Lateral	Low	1	Hit	0.0916944017565839	0.402286419587597			0.0916944017565839	0.402286419587597
PS1M13	7	Lateral	Low	1	Hit	0.415136579223777	3.25538613621436			0.415136579223777	3.25538613621436
PS1M13	7	Lateral	Low	1	Hit	0.436273571239752	3.18666980723567			0.436273571239752	3.18666980723567
PS1M13	7	Lateral	Low	1	Hit	0.180105245031278	3.02219974839052			0.180105245031278	3.02219974839052
PS1M13	7	Lateral	Low	1	Hit	2.31115515167992	4.57638489691924			2.31115515167992	4.57638489691924
PS1M13	7	Lateral	Low	1	Hit	1.6819088037087	0.270750472770345			1.6819088037087	0.270750472770345
PS1M13	7	Lateral	Low	1	Hit	1.15702054395525	5.22129279342121			1.15702054395525	5.22129279342121
PS1M13	7	Lateral	Low	1	Hit	0.644328909015538	0.86941072400947			0.644328909015538	0.86941072400947
PS1M13	7	Lateral	Low	1	Hit	1.95885243836562	0.762943488520662			1.95885243836562	0.762943488520662
PS1M13	7	Lateral	Low	1	Hit	1.27319879197854	1.0123350888999			1.27319879197854	1.0123350888999
PS1M13	7	Lateral	Low	1	Hit	2.9141178566739	2.98303323484365			2.9141178566739	2.98303323484365
PS1M13	7	Lateral	Low	1	Hit	0.377069329609544	1.91833839455657			0.377069329609544	1.91833839455657
PS1M13	7	Lateral	Low	1	Hit	1.96305543078569	2.26990692640105			1.96305543078569	2.26990692640105
PS1M13	7	Lateral	Low	1	Hit	0.660719127294229	2.66363947008755			0.660719127294229	2.66363947008755
PS1M13	7	Lateral	Low	1	Hit	0.772576871463936	7.63780287568511			0.772576871463936	7.63780287568511
PS1M13	7	Lateral	Low	1	Hit	5.7279402493381	18.2838853348232			5.7279402493381	18.2838853348232
PS1M13	7	Lateral	Low	1	Hit	0.0486220581460088	0.311488520292031			0.0486220581460088	0.311488520292031
PS1M13	7	Lateral	Low	1	Hit	0.383201447372876	3.62239366573775			0.383201447372876	3.62239366573775
PS1M13	7	Lateral	Low	1	Hit	1.59678267191396	0.896941034884463			1.59678267191396	0.896941034884463
PS1M13	7	Lateral	Low	1	Hit	2.12675290635048	1.61236257561224			2.12675290635048	1.61236257561224
PS1M13	7	Lateral	Low	1	Hit	0.398069860599247	2.30058945633807			0.398069860599247	2.30058945633807
PS1M13	7	Lateral	Low	1	Hit	0.1833879935424	0.114348385729301			0.1833879935424	0.114348385729301
PS1M13	7	Lateral	Low	1	Hit	0.713409534230859	1.79763517745226			0.713409534230859	1.79763517745226
PS1M13	7	Lateral	Low	1	Hit	0.912943635929253	4.24810591958317			0.912943635929253	4.24810591958317
PS1M13	7	Lateral	Low	1	Hit	0.353358205490846	4.16353375990968			0.353358205490846	4.16353375990968	25
PS1M13	6	Posterior	High	1	Hit	1.59304928807755	6.08741527046807			1.59304928807755	6.08741527046807
PS1M13	6	Posterior	High	0	Miss			4.99281140366714	11.1573654798985	4.99281140366714	11.1573654798985
PS1M13	6	Posterior	High	0	Miss			2.4473808151395	1.32133800934064	2.4473808151395	1.32133800934064
PS1M13	6	Posterior	High	0	Miss			0.28792070227059	0.293374633253705	0.28792070227059	0.293374633253705
PS1M13	6	Posterior	High	0	Miss			2.69116457555436	0.328817864620191	2.69116457555436	0.328817864620191
PS1M13	6	Posterior	High	0	Miss			2.52816444104992	2.38833433887775	2.52816444104992	2.38833433887775
PS1M13	6	Posterior	High	0	Miss			3.8299477705138	8.54559801640688	3.8299477705138	8.54559801640688
PS1M13	6	Posterior	High	0	Miss			3.63558510323831	4.22582043377334	3.63558510323831	4.22582043377334
PS1M13	6	Posterior	High	0	Miss			2.40852713213858	7.50019010093889	2.40852713213858	7.50019010093889
PS1M13	6	Posterior	High	0	Miss			1.41468325931812	7.66544732988176	1.41468325931812	7.66544732988176
PS1M13	6	Posterior	High	0	Miss			3.8000977559984	4.96904874990129	3.8000977559984	4.96904874990129
PS1M13	6	Posterior	High	0	Miss			2.74692351172202	11.3300233123611	2.74692351172202	11.3300233123611
PS1M13	6	Posterior	High	0	Miss			0.554370930556601	5.93420818603641	0.554370930556601	5.93420818603641
PS1M13	6	Posterior	High	0	Miss			1.41426176268458	8.91835527244153	1.41426176268458	8.91835527244153
PS1M13	6	Posterior	High	0	Miss			2.62302126496425	24.653203875963	2.62302126496425	24.653203875963
PS1M13	6	Posterior	High	0	Miss			3.9933380857881	0.477173368389913	3.9933380857881	0.477173368389913
PS1M13	6	Posterior	High	0	Miss			2.40235676003645	0.273725484544116	2.40235676003645	0.273725484544116
PS1M13	6	Posterior	High	0	Miss			3.71803149536864	4.97453443107322	3.71803149536864	4.97453443107322
PS1M13	6	Posterior	High	0	Miss			6.56861043261542	4.61385631399389	6.56861043261542	4.61385631399389
PS1M13	6	Posterior	High	0	Miss			6.36920251980022	2.9777687557911	6.36920251980022	2.9777687557911
PS1M13	6	Posterior	High	0	Miss			5.72162756901164	4.2060708664919	5.72162756901164	4.2060708664919
PS1M13	6	Posterior	High	0	Miss			2.86703449208642	8.70375194912017	2.86703449208642	8.70375194912017
PS1M13	6	Posterior	High	0	Miss			0.0818196673913825	6.3794608599659	0.0818196673913825	6.3794608599659
PS1M13	6	Posterior	High	0	Miss			3.54371174179312	9.94115265642908	3.54371174179312	9.94115265642908
PS1M13	6	Posterior	High	0	Miss			4.15054326443322	24.366361405304	4.15054326443322	24.366361405304	1
PS1M13	4	Medial	High	0	Miss			4.99430392869903	3.0560906783908	4.99430392869903	3.0560906783908
PS1M13	4	Medial	High	1	Hit	2.1987101031137	6.634279114931			2.1987101031137	6.634279114931
PS1M13	4	Medial	High	1	Hit	1.63853809928057	2.64502195910964			1.63853809928057	2.64502195910964
PS1M13	4	Medial	High	1	Hit	0.530934629641806	3.13606158006723			0.530934629641806	3.13606158006723
PS1M13	4	Medial	High	1	Hit	1.17808197280526	2.40861750389102			1.17808197280526	2.40861750389102
PS1M13	4	Medial	High	1	Hit	2.64725641152112	2.99921228107149			2.64725641152112	2.99921228107149
PS1M13	4	Medial	High	1	Hit	0.575368961889883	8.23470350630841			0.575368961889883	8.23470350630841
PS1M13	4	Medial	High	1	Hit	3.77062875018282	11.1711643773348			3.77062875018282	11.1711643773348
PS1M13	4	Medial	High	1	Hit	0.072813341728633	5.24244439762283			0.072813341728633	5.24244439762283
PS1M13	4	Medial	High	1	Hit	0.422360117005766	4.30759552559563			0.422360117005766	4.30759552559563
PS1M13	4	Medial	High	1	Hit	1.70094639786853	12.2251807482327			1.70094639786853	12.2251807482327
PS1M13	4	Medial	High	1	Hit	4.75361160924	4.51775646656591			4.75361160924	4.51775646656591
PS1M13	4	Medial	High	1	Hit	2.20827031355144	2.7496756618993			2.20827031355144	2.7496756618993
PS1M13	4	Medial	High	1	Hit	0.423480650224057	3.34378028978124			0.423480650224057	3.34378028978124
PS1M13	4	Medial	High	1	Hit	0.371391185018055	1.64123788278272			0.371391185018055	1.64123788278272
PS1M13	4	Medial	High	1	Hit	0.947139399887707	1.21741381932149			0.947139399887707	1.21741381932149
PS1M13	4	Medial	High	1	Hit	1.82226906621521	4.11671034954377			1.82226906621521	4.11671034954377
PS1M13	4	Medial	High	1	Hit	0.89248318499989	4.1661957727337			0.89248318499989	4.1661957727337
PS1M13	4	Medial	High	1	Hit	3.16704305323632	2.48283883300476			3.16704305323632	2.48283883300476
PS1M13	4	Medial	High	1	Hit	0.374035556713785	4.82497534646727			0.374035556713785	4.82497534646727
PS1M13	4	Medial	High	1	Hit	0.85728714053614	5.81377300989256			0.85728714053614	5.81377300989256
PS1M13	4	Medial	High	1	Hit	0.621694709408235	12.6690931420973			0.621694709408235	12.6690931420973
PS1M13	4	Medial	High	1	Hit	3.58673938971248	9.66687442660997			3.58673938971248	9.66687442660997
PS1M13	4	Medial	High	1	Hit	0.5156660510814	4.8366434419007			0.5156660510814	4.8366434419007
[truncated: 601 more rows]
