# Supplementary material for: Influence of Virtual Reality Illusions on Balance Performance and Immersive User Experience in Young Adults: A Within-Subject Experimental Study
Source: JMIR Serious Games. 2025 Jun 27;13:e70376. doi: 10.2196/70376 (PMC12226963; doi:10.2196/70376)
Supplement: Multimedia Appendix 1 [file games-v13-e70376-s001.zip › Multimedia Appendix/Codes/Stats_of_Directional_Tendency.Rmd]

---
title: "Directionality_Statistics"
author: "Achintha Abayasiri"
date: "`r Sys.Date()`"
output: html_document
---

---
```{r}
# Load necessary library
library(tidyverse)
```

This is the best package for reading data into R it is incredibly fast
```{r}
library(data.table)
```

## Setting the Working Directory and Reading the Data
First, we need to make sure R can find the data file
```{r}
setwd("Z:/Data_Collection/Study_1/Participant_Data/Biomechanics_Data/Directionality")

# Initialize an empty list to store data frames
data_list <- list()

for (i in 0:8) {
  dummy_name <- paste0("CoP_Data_All_Directional_Means_test", i)
  file_name <- paste0(dummy_name, ".csv")
  data <- fread(file_name)
  # Check if necessary columns exist
  if (!all(c("Mean_Aft_ML", "Mean_Aft_AP") %in% names(data))) {
    stop(paste("Missing necessary columns in", file_name))
  }
  data_list[[i+1]] <- data
}
``` 
```{r}
# Combine all data.tables in the list into one data.table
combined_data <- rbindlist(data_list, use.names = TRUE, fill = TRUE)

# View the combined data frame
str(combined_data)
```

```{r}
# Make Quadrant and Illusion as factors
combined_data$Quadrant <- as.factor(combined_data$Quadrant)
combined_data$Illusion <- as.factor(combined_data$Illusion)
str(combined_data)
```

```{r}
# Create a contingency table
contingency_table <- table(combined_data$Illusion, combined_data$Quadrant)

# Print Contingency Table
print(contingency_table)

# Perform chi-squared test
chi_squared_test <- chisq.test(contingency_table)

# Set seed for reproducibility
set.seed(12345)

# Perform Fisher's Exact Test using Monte Carlo simulation with more replicates
fisher_test <- fisher.test(contingency_table, simulate.p.value = TRUE, B = 1e6)

# Print the test results
print(chi_squared_test)
print(fisher_test)

```
