# Supplementary material for: Influence of Virtual Reality Illusions on Balance Performance and Immersive User Experience in Young Adults: A Within-Subject Experimental Study
Source: JMIR Serious Games. 2025 Jun 27;13:e70376. doi: 10.2196/70376 (PMC12226963; doi:10.2196/70376)
Supplement: Multimedia Appendix 1 [file games-v13-e70376-s001.zip › Multimedia Appendix/Codes/State_Comparisons.Rmd]

---
title: "State Comparisons"
author: "Achintha Abayasiri"
date: "`r Sys.Date()`"
output: html_document
---

```{r setup, include=FALSE}
knitr::opts_chunk$set(echo = TRUE)
```

## Loading the required libraries

```{r}
if(!require(tidyr)) install.packages("tidyr")
library(tidyr)
```

This is the best package for reading data into R it is incredibly fast
```{r}
library(data.table)
```
This is a great package for summarizing data into tables 
```{r echo=TRUE, message=FALSE, warning=FALSE, paged.print=FALSE}
library(dplyr)
```
This is a great package for nice colors
```{r}
library(RColorBrewer)
```
Run libraries for LME, note that you have to download first time only
```{r message=FALSE, warning=FALSE, paged.print=FALSE}
library(nlme)
require(multcomp)
library(lattice)
```
Other required Packages
```{r message=FALSE, warning=FALSE, paged.print=FALSE}
library(tidyverse)
library(ggsignif)
```
## Setting the Working Directory and Reading the Data
First, we need to make sure R can find the data file
```{r}
setwd("Z:/Data_Collection/Study_1/Participant_Data/Biomechanics_Data")
ex <- fread('CoP_Data_All_fields.csv')
```
This copy paste is only if function below does work

***ex<-read.table(pipe("pbpaste"),header=T)***

'fread' is the function to read data into R using data.table

## Imported Data
Lets check we've read the data in properly
```{r}
head(ex)
```
Checking internal structure of data frames.
```{r}
str(ex)
```
```{r}
state_mapping <- c(
  "1" = "Anterior-Low",
  "2" = "Anterior-High",
  "3" = "Medial-Low",
  "4" = "Medial-High",
  "5" = "Posterior-Low",
  "6" = "Posterior-High",
  "7" = "Lateral-Low",
  "8" = "Lateral-High"
)

# Update State_Number with the character labels
ex[, State_Number := state_mapping[as.character(State_Number)]]

str(ex)
```

## Tag as numbers and factors
```{r}
ex$State_Number <- as.factor(ex$State_Number)
```
Double check that they are now factors (need to understand if they are factors or numbers)
```{r}
str(ex)
```

```{r}
long_df_Max_AP <-  pivot_longer(ex,
                         cols = c(B4_AP_Max, Aft_AP_Max),
                         names_to = "Time_Max_AP",
                         values_to = "Max_Disp_AP")
long_df_Max_AP$Time_Max_AP <- factor(long_df_Max_AP$Time_Max_AP, levels = c("B4_AP_Max", "Aft_AP_Max"))

long_df_Mean_AP <-  pivot_longer(ex,
                         cols = c(B4_AP_Abs_Mean, Aft_AP_Abs_Mean),
                         names_to = "Time_Mean_AP",
                         values_to = "Mean_Disp_AP")
long_df_Mean_AP$Time_Mean_AP <- factor(long_df_Mean_AP$Time_Mean_AP, levels = c("B4_AP_Abs_Mean", "Aft_AP_Abs_Mean"))

long_df_Max_ML <-  pivot_longer(ex,
                         cols = c(B4_ML_Max, Aft_ML_Max),
                         names_to = "Time_Max_ML",
                         values_to = "Max_Disp_ML")
long_df_Max_ML$Time_Max_ML <- factor(long_df_Max_ML$Time_Max_ML, levels = c("B4_ML_Max", "Aft_ML_Max"))

long_df_Mean_ML <-  pivot_longer(ex,
                         cols = c(B4_ML_Abs_Mean, Aft_ML_Abs_Mean),
                         names_to = "Time_Mean_ML",
                         values_to = "Mean_Disp_ML")
long_df_Mean_ML$Time_Mean_ML <- factor(long_df_Mean_ML$Time_Mean_ML, levels = c("B4_ML_Abs_Mean", "Aft_ML_Abs_Mean"))

str(long_df_Max_AP)
str(long_df_Max_ML)
str(long_df_Mean_AP)
str(long_df_Mean_ML)
```
## Mean ML
```{r}
# Create the boxplot
boxplot(Mean_Disp_ML ~ Time_Mean_ML, 
        data = long_df_Mean_ML, 
        col = c("lightblue", "pink"),     # Set two distinct colors
        ylab = " ", 
        xlab = " ")


# t test
t.test(long_df_Mean_ML$Mean_Disp_ML[long_df_Mean_ML$Time_Mean_ML == "Aft_ML_Abs_Mean"],
       long_df_Mean_ML$Mean_Disp_ML[long_df_Mean_ML$Time_Mean_ML == "B4_ML_Abs_Mean"],
       paired = TRUE)

pd = position_dodge(width = 0.5)

#Reference Plot
p <- ggplot(long_df_Mean_ML, aes(x = State_Number, y = Mean_Disp_ML, fill= Time_Mean_ML))
p <- p + stat_boxplot(geom = "errorbar", position=pd, width = 0.2)
p <- p + geom_boxplot(width=0.5, position=pd)
p <- p + labs(title = "Absolute Mean CoP Displacement in ML Direction Before and After Illusions ",
              y = "Absolute CoP Displacement (cm)",
              x = "Illusion Type")
p <- p + scale_fill_manual(name = "State", 
                    values = c("B4_ML_Abs_Mean" = "lightblue", "Aft_ML_Abs_Mean" = "pink"), 
                    labels = c("B4_ML_Abs_Mean" = "Before Illusion", "Aft_ML_Abs_Mean" = "After Illusion"))
p <- p + theme(panel.background = element_rect(fill = "white", color = NA),  # White background
               axis.line = element_line(color = "black"),  # Black axes lines
               axis.ticks.length = unit(0.2, "cm"),
               axis.ticks = element_line(color = "black"),
               panel.border = element_rect(color = "black", fill = NA, size = 1),  # Add border around the plot
               legend.position = c(0.8, 0.9),  # Position legend at the bottom
               axis.title.x = element_text(size = 16),  # Increase x-axis title font size
               axis.title.y = element_text(size = 16),  # Increase y-axis title font size
               axis.text.x = element_text(size = 14),   # Increase x-axis labels font size
               axis.text.y = element_text(size = 14),   # Increase y-axis labels font size
               legend.text = element_text(size = 14),   # Increase legend text font size
               legend.title = element_blank()           # Remove legend title
               )
print(p)

# Summary table for Mean ML Displacement
summary_table_mean_ML <- long_df_Mean_ML %>%
  group_by(State_Number, Time_Mean_ML) %>%
  summarise(
    Minimum_Error = min(Mean_Disp_ML),
    Q1 = quantile(Mean_Disp_ML, 0.25),
    Median = median(Mean_Disp_ML),
    Q3 = quantile(Mean_Disp_ML, 0.75),
    Maximum_Error = max(Mean_Disp_ML),
    Mean = mean(Mean_Disp_ML),
    SD = sd(Mean_Disp_ML)
  )

print(summary_table_mean_ML)

```
## Mean AP
```{r}

# Create the boxplot
boxplot(Mean_Disp_AP ~ Time_Mean_AP, 
        data = long_df_Mean_AP, 
        col = c("orange", "lightgreen"),     # Set two distinct colors
        ylab = " ", 
        xlab = " ")


# t test
t.test(long_df_Mean_AP$Mean_Disp_AP[long_df_Mean_AP$Time_Mean_AP == "Aft_AP_Abs_Mean"],
       long_df_Mean_AP$Mean_Disp_AP[long_df_Mean_AP$Time_Mean_AP == "B4_AP_Abs_Mean"],
       paired = TRUE)


p <- ggplot(long_df_Mean_AP, aes(x = State_Number, y = Mean_Disp_AP, fill= Time_Mean_AP))
p <- p + stat_boxplot(geom = "errorbar", position=pd, width = 0.2)
p <- p + geom_boxplot(width=0.5, position=pd)
p <- p + labs(title = "Absolute Mean CoP Displacement in AP Direction Before and After Illusions ",
              y = "Absolute CoP Displacement (cm)",
              x = "Illusion Type")
p <- p + scale_fill_manual(name = "State", 
                    values = c("B4_AP_Abs_Mean" = "orange", "Aft_AP_Abs_Mean" = "lightgreen"), 
                    labels = c("B4_AP_Abs_Mean" = "Before Illusion", "Aft_AP_Abs_Mean" = "After Illusion"))
p <- p + theme(panel.background = element_rect(fill = "white", color = NA),  # White background
               axis.line = element_line(color = "black"),  # Black axes lines
               axis.ticks.length = unit(0.2, "cm"),
               axis.ticks = element_line(color = "black"),
               panel.border = element_rect(color = "black", fill = NA, size = 1),  # Add border around the plot
               legend.position = c(0.8, 0.9) , # Position legend at the bottom,
               axis.title.x = element_text(size = 16),  # Increase x-axis title font size
               axis.title.y = element_text(size = 16),  # Increase y-axis title font size
               axis.text.x = element_text(size = 14),   # Increase x-axis labels font size
               axis.text.y = element_text(size = 14),   # Increase y-axis labels font size
               legend.text = element_text(size = 14),   # Increase legend text font size
               legend.title = element_blank()           # Remove legend title
               )

print(p)

# Summary table for Mean AP Displacement
summary_table_mean_AP <- long_df_Mean_AP %>%
  group_by(State_Number, Time_Mean_AP) %>%
  summarise(
    Minimum_Error = min(Mean_Disp_AP),
    Q1 = quantile(Mean_Disp_AP, 0.25),
    Median = median(Mean_Disp_AP),
    Q3 = quantile(Mean_Disp_AP, 0.75),
    Maximum_Error = max(Mean_Disp_AP),
    Mean = mean(Mean_Disp_AP),
    SD = sd(Mean_Disp_AP)
  )

print(summary_table_mean_AP)

```
## Max ML
```{r}

# Create the boxplot
boxplot(Max_Disp_ML ~ Time_Max_ML, 
        data = long_df_Max_ML, 
        col = c("lightblue", "pink"),     # Set two distinct colors
        ylab = " ", 
        xlab = " ")

# t test
t.test(long_df_Max_ML$Max_Disp_ML[long_df_Max_ML$Time_Max_ML == "Aft_ML_Max"],
       long_df_Max_ML$Max_Disp_ML[long_df_Max_ML$Time_Max_ML == "B4_ML_Max"],
       paired = TRUE)

p <- ggplot(long_df_Max_ML, aes(x = State_Number, y = Max_Disp_ML, fill= Time_Max_ML))
p <- p + stat_boxplot(geom = "errorbar", position=pd, width = 0.2)
p <- p + geom_boxplot(width=0.5, position=pd)
p <- p + labs(title = "Absolute Maximum CoP Displacement in ML Direction Before and After Illusions ",
              y = "Absolute CoP Displacement (cm)",
              x = "Illusion Type")
p <- p + scale_fill_manual(name = "State", 
                    values = c("B4_ML_Max" = "lightblue", "Aft_ML_Max" = "pink"), 
                    labels = c("B4_ML_Max" = "Before Illusion", "Aft_ML_Max" = "After Illusion"))
p <- p + theme(panel.background = element_rect(fill = "white", color = NA),  # White background
               axis.line = element_line(color = "black"),  # Black axes lines
               axis.ticks.length = unit(0.2, "cm"),
               axis.ticks = element_line(color = "black"),
               panel.border = element_rect(color = "black", fill = NA, size = 1),  # Add border around the plot
               legend.position = c(0.8, 0.9),  # Position legend at the bottom
               axis.title.x = element_text(size = 16),  # Increase x-axis title font size
               axis.title.y = element_text(size = 16),  # Increase y-axis title font size
               axis.text.x = element_text(size = 14),   # Increase x-axis labels font size
               axis.text.y = element_text(size = 14),   # Increase y-axis labels font size
               legend.text = element_text(size = 14),   # Increase legend text font size
               legend.title = element_blank()           # Remove legend title
               )
print(p)

# Summary table for Max ML Displacement
summary_table_max_ML <- long_df_Max_ML %>%
  group_by(State_Number, Time_Max_ML) %>%
  summarise(
    Minimum_Error = min(Max_Disp_ML),
    Q1 = quantile(Max_Disp_ML, 0.25),
    Median = median(Max_Disp_ML),
    Q3 = quantile(Max_Disp_ML, 0.75),
    Maximum_Error = max(Max_Disp_ML),
    Mean = mean(Max_Disp_ML),
    SD = sd(Max_Disp_ML)
  )

print(summary_table_max_ML)
```
## Max AP
```{r}

# Create the boxplot
boxplot(Max_Disp_AP ~ Time_Max_AP, 
        data = long_df_Max_AP, 
        col = c("orange", "lightgreen"),     # Set two distinct colors
        ylab = " ", 
        xlab = " ")

# t test
t.test(long_df_Max_AP$Max_Disp_AP[long_df_Max_AP$Time_Max_AP == "Aft_AP_Max"],
       long_df_Max_AP$Max_Disp_AP[long_df_Max_AP$Time_Max_AP == "B4_AP_Max"],
       paired = TRUE)


p <- ggplot(long_df_Max_AP, aes(x = State_Number, y = Max_Disp_AP, fill= Time_Max_AP))
p <- p + stat_boxplot(geom = "errorbar", position=pd, width = 0.2)
p <- p + geom_boxplot(width=0.5, position=pd)
p <- p + labs(title = "Absolute Maximum CoP Displacement in AP Direction Before and After Illusions ",
              y = "Absolute CoP Displacement (cm)",
              x = "Illusion Type")
p <- p + scale_fill_manual(name = "State", 
                    values = c("B4_AP_Max" = "orange", "Aft_AP_Max" = "lightgreen"), 
                    labels = c("B4_AP_Max" = "Before Illusion", "Aft_AP_Max" = "After Illusion"))
p <- p + theme(panel.background = element_rect(fill = "white", color = NA),  # White background
               axis.line = element_line(color = "black"),  # Black axes lines
               axis.ticks.length = unit(0.2, "cm"),
               axis.ticks = element_line(color = "black"),
               panel.border = element_rect(color = "black", fill = NA, size = 1),  # Add border around the plot
               legend.position = c(0.6, 0.9),  # Position legend at the bottom
               axis.title.x = element_text(size = 16),  # Increase x-axis title font size
    axis.title.y = element_text(size = 16),  # Increase y-axis title font size
    axis.text.x = element_text(size = 14),   # Increase x-axis labels font size
    axis.text.y = element_text(size = 14),   # Increase y-axis labels font size
    legend.text = element_text(size = 14),   # Increase legend text font size
    legend.title = element_blank()           # Remove legend title
               )
print(p)

# Summary table for Max AP Displacement
summary_table_max_AP <- long_df_Max_AP %>%
  group_by(State_Number, Time_Max_AP) %>%
  summarise(
    Minimum_Error = min(Max_Disp_AP),
    Q1 = quantile(Max_Disp_AP, 0.25),
    Median = median(Max_Disp_AP),
    Q3 = quantile(Max_Disp_AP, 0.75),
    Maximum_Error = max(Max_Disp_AP),
    Mean = mean(Max_Disp_AP),
    SD = sd(Max_Disp_AP)
  )

print(summary_table_max_AP)

```

```{r}
# Initialize a data frame to store the results
t_mean_summary_table_ML <- data.frame(State_Number = character(),
                           mean_P_Value_ML = numeric(),
                           mean_Diff_ML = numeric(),
                            stringsAsFactors = FALSE)

t_mean_summary_table_AP <- data.frame(State_Number = character(),
                            mean_P_Value_AP = numeric(),
                            mean_Diff_AP = numeric(),
                            stringsAsFactors = FALSE)

t_max_summary_table_ML <- data.frame(State_Number = character(),
                            max_P_Value_ML = numeric(),
                            max_Diff_ML = numeric(),
                            stringsAsFactors = FALSE)

t_max_summary_table_AP <- data.frame(State_Number = character(),
                            max_P_Value_AP = numeric(),
                            max_Diff_AP = numeric(),
                            stringsAsFactors = FALSE)

# List to store the results
t_test_mean_results_ML <- list()
t_test_mean_results_AP <- list()
t_test_max_results_ML <- list()
t_test_max_results_AP <- list()

##### Mean ML
# Loop through each State_Number
for (state in unique(long_df_Mean_ML$State_Number)) {
  # Subset the data for the current state
  mean_state_data_ML <- subset(long_df_Mean_ML, State_Number == state)
  
  # Perform the paired t-test
  mean_t_test_ML <- t.test(mean_state_data_ML$Mean_Disp_ML[mean_state_data_ML$Time_Mean_ML == "Aft_ML_Abs_Mean"],
                   mean_state_data_ML$Mean_Disp_ML[mean_state_data_ML$Time_Mean_ML == "B4_ML_Abs_Mean"],
                   paired = TRUE)
  
  # Store the result in the list with the state as the name
  t_test_mean_results_ML[[state]] <- mean_t_test_ML
  
  # Print the result
  print(paste("State:", state))
  print(mean_t_test_ML)
  
  # Add the result to the summary table
  t_mean_summary_table_ML <- rbind(t_mean_summary_table_ML, data.frame(State_Number = state,
                                                   mean_P_Value_ML = mean_t_test_ML$p.value,
                                                   mean_Diff_ML = mean_t_test_ML$estimate))
}

##### Mean AP
# Loop through each State_Number
for (state in unique(long_df_Mean_AP$State_Number)) {
  # Subset the data for the current state
  mean_state_data_AP <- subset(long_df_Mean_AP, State_Number == state)
  
  # Perform the paired t-test
  mean_t_test_AP <- t.test(mean_state_data_AP$Mean_Disp_AP[mean_state_data_AP$Time_Mean_AP == "Aft_AP_Abs_Mean"],
                   mean_state_data_AP$Mean_Disp_AP[mean_state_data_AP$Time_Mean_AP == "B4_AP_Abs_Mean"],
                   paired = TRUE)
  
  # Store the result in the list with the state as the name
  t_test_mean_results_AP[[state]] <- mean_t_test_AP
  
  # Print the result
 # print(paste("State:", state))
 # print(mean_t_test_AP)
  
  # Add the result to the summary table
  t_mean_summary_table_AP <- rbind(t_mean_summary_table_AP, data.frame(State_Number = state,
                                                   mean_P_Value_AP = mean_t_test_AP$p.value,
                                                   mean_Diff_AP = mean_t_test_AP$estimate))
}

##### Max ML
# Loop through each State_Number
for (state in unique(long_df_Max_ML$State_Number)) {
  # Subset the data for the current state
  max_state_data_ML <- subset(long_df_Max_ML, State_Number == state)
  
  # Perform the paired t-test
  max_t_test_ML <- t.test(max_state_data_ML$Max_Disp_ML[max_state_data_ML$Time_Max_ML == "Aft_ML_Max"],
                   max_state_data_ML$Max_Disp_ML[max_state_data_ML$Time_Max_ML == "B4_ML_Max"],
                   paired = TRUE)
  
  # Store the result in the list with the state as the name
  t_test_max_results_ML[[state]] <- max_t_test_ML
  
  # Print the result
  #print(paste("State:", state))
 # print(max_t_test_ML)
  
  # Add the result to the summary table
  t_max_summary_table_ML <- rbind(t_max_summary_table_ML, data.frame(State_Number = state,
                                                   max_P_Value_ML = max_t_test_ML$p.value,
                                                   max_Diff_ML = max_t_test_ML$estimate))
}

##### Max AP
# Loop through each State_Number
for (state in unique(long_df_Max_AP$State_Number)) {
  # Subset the data for the current state
  max_state_data_AP <- subset(long_df_Max_AP, State_Number == state)
  
  # Perform the paired t-test
  max_t_test_AP <- t.test(max_state_data_AP$Max_Disp_AP[max_state_data_AP$Time_Max_AP == "Aft_AP_Max"],
                   max_state_data_AP$Max_Disp_AP[max_state_data_AP$Time_Max_AP == "B4_AP_Max"],
                   paired = TRUE)
  
  # Store the result in the list with the state as the name
  t_test_max_results_AP[[state]] <- max_t_test_AP
  
  # Print the result
 # print(paste("State:", state))
 # print(max_t_test_AP)
  
  # Add the result to the summary table
  t_max_summary_table_AP <- rbind(t_max_summary_table_AP, data.frame(State_Number = state,
                                                   max_P_Value_AP = max_t_test_AP$p.value,
                                                   max_Diff_AP = max_t_test_AP$estimate))
}

#### Access the results for a specific state, e.g., "Anterior-Low"
t_test_mean_results_ML[["Anterior-Low"]]

# Print the summarized tables
print(t_mean_summary_table_ML)
print(t_mean_summary_table_AP)
print(t_max_summary_table_ML)
print(t_max_summary_table_AP)

```
