# Supplementary material for: Influence of Virtual Reality Illusions on Balance Performance and Immersive User Experience in Young Adults: A Within-Subject Experimental Study
Source: JMIR Serious Games. 2025 Jun 27;13:e70376. doi: 10.2196/70376 (PMC12226963; doi:10.2196/70376)
Supplement: Multimedia Appendix 1 [file games-v13-e70376-s001.zip › Multimedia Appendix/Codes/LME_Abs_Mean.Rmd]

---
title: "Absolute Mean CoP Displacement after Illusions"
author: "Achintha Abayasiri"
date: "2024-06-30"
output: html_document
---


## Loading the required libraries

This is the best package for reading data into R it is incredibly fast
```{r}
library(data.table)
```
This is a great package for summarizing data into tables 
```{r echo=TRUE, message=FALSE, warning=FALSE, paged.print=FALSE}
library(dplyr)
```
This is a great package for nice colors
```{r}
library(RColorBrewer)
```
Run libraries for LME, note that you have to download first time only
```{r message=FALSE, warning=FALSE, paged.print=FALSE}
library(nlme)
require(multcomp)
library(lattice)
```
Other required Packages
```{r message=FALSE, warning=FALSE, paged.print=FALSE}
library(tidyverse)
library(ggsignif)
```
## Setting the Working Directory and Reading the Data
First, we need to make sure R can find the data file
```{r}
setwd("Z:/Data_Collection/Study_1/Participant_Data/Biomechanics_Data")
ex <- fread('CoP_Data_All_fields.csv')
```
This copy paste is only if function below does work

***ex<-read.table(pipe("pbpaste"),header=T)***

'fread' is the function to read data into R using data.table

## Imported Data
Lets check we've read the data in properly
```{r}
head(ex)
```
Checking internal structure of data frames.
```{r}
str(ex)
```
## Tag as numbers and factors
```{r}
ex$Participant_Number <- as.factor(ex$Participant_Number)
ex$State_Number <- as.factor(ex$State_Number)
ex$Ill_Dir <- as.factor(ex$Ill_Dir)
ex$Ill_Mag <- as.factor(ex$Ill_Mag)
```
Double check that they are now factors (need to understand if they are factors or numbers)
```{r}
str(ex)
```
## LMEs
Runs Linear mixed effects model to determine the effect of magnitude and direction (onset timing and step) on XX variable of choice.

### ML Direction

Linear Mixed Effects Model for the variable
```{r}
m1_MADis_ML_aft = lme(Aft_ML_Abs_Mean ~ Ill_Mag*Ill_Dir, random = ~1|Participant_Number, data=ex,   method ='ML', na.action = "na.omit")
```

Anova on the built model
```{r}
anova(m1_MADis_ML_aft )
```

Linear Mixed Effects Model for the variable without interaction
```{r}
m2_MADis_ML_aft  = lme(Aft_ML_Abs_Mean ~ Ill_Mag+Ill_Dir, random = ~1|Participant_Number, data=ex,   method ='ML', na.action = "na.omit")
```
Anova for the new model with only main effects
```{r}
anova(m2_MADis_ML_aft)
```

Plotting the effect of each factor separately
```{r fig.height=7, fig.width=12}
par(mfrow=c(1,2))

boxplot(Aft_ML_Abs_Mean~Ill_Mag, data=ex, col=brewer.pal(5, "Reds") ,ylab="Absolute Mean Displacement after Illusions in ML Direction (cm)",xlab="Illusion Magnitude")

boxplot(Aft_ML_Abs_Mean~Ill_Dir, data=ex, col=brewer.pal(5, "Blues"),ylab="Absolute Mean Displacement after Illusions in ML Direction (cm)",xlab="Illusion Direction")

```
plotting them all together
```{r fig.height=7, fig.width=12}
par(mfrow=c(1,1))
boxplot(Aft_ML_Abs_Mean~Ill_Mag+Ill_Dir, data=ex, col=sample(colors(), 8),ylab="Absolute Mean Displacemeng after Illusions in ML Direction (cm)",xlab="Illusion Type")
```
Fitting the Direction effect to a new model
```{r}
m3_MADis_ML_aft  = lme(Aft_ML_Abs_Mean~ Ill_Dir, random = ~1|Participant_Number, data=ex,   method ='ML', na.action = "na.omit")
```
Anova on model for direction only
```{r}
anova(m3_MADis_ML_aft)
```
Tukey post hoc 
```{r}
summary(glht(m2_MADis_ML_aft, linfct=mcp(Ill_Dir = "Tukey")), test = adjusted(type = "bonferroni"))
```

### AP Direction

Linear Mixed Effects Model for the variable
```{r}
m1_MADis_AP_aft  = lme(Aft_AP_Abs_Mean ~ Ill_Mag*Ill_Dir, random = ~1|Participant_Number, data=ex,   method ='ML', na.action = "na.omit")
```
Anova on the built model
```{r}
anova(m1_MADis_AP_aft)
```
Linear Mixed Effects Model for the variable without interaction
```{r}
m2_MADis_AP_aft  = lme(Aft_AP_Abs_Mean ~ Ill_Mag+Ill_Dir, random = ~1|Participant_Number, data=ex,   method ='ML', na.action = "na.omit")
```
Anova for the new model with only main effects
```{r}
anova(m2_MADis_AP_aft)
```

Plotting the effect of each factor separately
```{r fig.height=7, fig.width=12}
par(mfrow=c(1,2))

boxplot(Aft_AP_Abs_Mean~Ill_Mag, data=ex, col=brewer.pal(5, "Reds") ,ylab="Absolute Mean Displacement after Illusions in AP Direction (cm)",xlab="Illusion Magnitude")

boxplot(Aft_AP_Abs_Mean~Ill_Dir, data=ex, col=brewer.pal(5, "Blues"),ylab="Absolute Mean Displacement after Illusions in AP Direction (cm)",xlab="Illusion Direction")

```

plotting them all together
```{r fig.height=7, fig.width=12}
par(mfrow=c(1,1))
boxplot(Aft_AP_Abs_Mean~Ill_Mag+Ill_Dir, data=ex, col=sample(colors(), 8),ylab="Absolute Mean Displacemeng after Illusions in AP Direction (cm)",xlab="Illusion Type")
```
Fitting the Direction effect to a new model
```{r}
m3_MADis_AP_aft  = lme(Aft_AP_Abs_Mean~ Ill_Dir, random = ~1|Participant_Number, data=ex,   method ='ML', na.action = "na.omit")
```
Anova on model for direction only
```{r}
anova(m3_MADis_AP_aft)
```
Tukey post hoc 
```{r}
summary(glht(m2_MADis_AP_aft, linfct=mcp(Ill_Dir = "Tukey")), test = adjusted(type = "bonferroni"))
```

```{r}
# t test

#ML
t.test(ex$Aft_ML_Abs_Mean[ex$Ill_Mag == "High"],
       ex$Aft_ML_Abs_Mean[ex$Ill_Mag == "Low"],
       paired = TRUE)

#AP
t.test(ex$Aft_AP_Abs_Mean[ex$Ill_Mag == "High"],
       ex$Aft_AP_Abs_Mean[ex$Ill_Mag == "Low"],
       paired = TRUE)
```
