# Supplementary material for: Influence of Virtual Reality Illusions on Balance Performance and Immersive User Experience in Young Adults: A Within-Subject Experimental Study
Source: JMIR Serious Games. 2025 Jun 27;13:e70376. doi: 10.2196/70376 (PMC12226963; doi:10.2196/70376)
Supplement: Multimedia Appendix 1 [file games-v13-e70376-s001.zip › Multimedia Appendix/Codes/Performance_n_CoP_Stat.Rmd]

---
title: "Performance vs CoP"
author: "Achintha Abayasiri"
date: "`r Sys.Date()`"
output: html_document
---

### This code runs Chi-Square tests, LMEs for performance data and CoP data


Loading the required libraries

```{r Libraries Chunk, message=FALSE, warning=FALSE, include=FALSE, paged.print=FALSE}
library(data.table)
library(dplyr)
library(RColorBrewer)
library(nlme)
require(multcomp)
library(lattice)
library(tidyverse)
library(ggsignif)
```

Setting the Working Directory and Reading the Data
```{r}
setwd("Z:/Data_Collection/Study_1/Participant_Data/Performance_Data")
ex <- fread('ALL_CoP_n_Perform_Data_New.csv')
```

Tag as numbers and factors
```{r}
ex$Participant_Number <- as.factor(ex$Participant_Number)
ex$State_Number <- as.factor(ex$State_Number)
ex$Ill_Dir <- as.factor(ex$Ill_Dir)
ex$Ill_Mag <- as.factor(ex$Ill_Mag)
ex$Hit_Success <- as.factor(ex$Hit_Success)
ex$Ill_Mag <- factor(ex$Ill_Mag, levels = c("Low", "High"))
ex$Ill_Dir <- factor(ex$Ill_Dir, levels = c("Anterior", "Posterior", "Medial","Lateral"))
```

## Comparison of CoP in Success vs Unsucess
```{r}
# We'll compute mean CoP_AP and CoP_ML per Participant and Hit_Success
participant_means <- ex %>%
  group_by(Participant_Number, Hit_Success) %>%
  summarise(
    Mean_CoP_AP = mean(CoP_AP, na.rm = TRUE),
    Mean_CoP_ML = mean(CoP_ML, na.rm = TRUE),
    .groups = "drop"
  )

# Spread the data to wide format for paired comparison
cop_wide <- participant_means %>%
  tidyr::pivot_wider(
    names_from = Hit_Success,
    values_from = c(Mean_CoP_AP, Mean_CoP_ML)
  )

# Optional: remove participants who don't have both Hit and Miss
cop_wide <- cop_wide %>%
  filter(!is.na(Mean_CoP_AP_Hit), !is.na(Mean_CoP_AP_Miss),
         !is.na(Mean_CoP_ML_Hit), !is.na(Mean_CoP_ML_Miss))

# Paired t-test for CoP_AP
t_test_ap <- t.test(cop_wide$Mean_CoP_AP_Hit, cop_wide$Mean_CoP_AP_Miss, paired = TRUE)
print(t_test_ap)

# Paired t-test for CoP_ML
t_test_ml <- t.test(cop_wide$Mean_CoP_ML_Hit, cop_wide$Mean_CoP_ML_Miss, paired = TRUE)
print(t_test_ml)

par(mfrow=c(1,2))

boxplot(cop_wide$Mean_CoP_AP_Hit, cop_wide$Mean_CoP_AP_Miss, col=brewer.pal(5, "Blues") ,ylab="Absolute CoP Displacement in AP Direction (cm)",xlab="Gameplay Status")

boxplot(cop_wide$Mean_CoP_ML_Hit, cop_wide$Mean_CoP_ML_Miss, col=brewer.pal(5, "Reds") ,ylab="Absolute CoP Displacement in ML Direction (cm)",xlab="Gameplay Status")

#Calculate mean and SD of participant-level means
# CoP_AP
mean_hit_ap  <- mean(cop_wide$Mean_CoP_AP_Hit, na.rm = TRUE)
sd_hit_ap    <- sd(cop_wide$Mean_CoP_AP_Hit, na.rm = TRUE)

mean_miss_ap <- mean(cop_wide$Mean_CoP_AP_Miss, na.rm = TRUE)
sd_miss_ap   <- sd(cop_wide$Mean_CoP_AP_Miss, na.rm = TRUE)

# CoP_ML
mean_hit_ml  <- mean(cop_wide$Mean_CoP_ML_Hit, na.rm = TRUE)
sd_hit_ml    <- sd(cop_wide$Mean_CoP_ML_Hit, na.rm = TRUE)

mean_miss_ml <- mean(cop_wide$Mean_CoP_ML_Miss, na.rm = TRUE)
sd_miss_ml   <- sd(cop_wide$Mean_CoP_ML_Miss, na.rm = TRUE)

# Step 4: Print results
cat("Participant-level CoP_AP (Hit):   Mean =", round(mean_hit_ap, 3), ", SD =", round(sd_hit_ap, 3), "\n")
cat("Participant-level CoP_AP (Miss):  Mean =", round(mean_miss_ap, 3), ", SD =", round(sd_miss_ap, 3), "\n")
cat("Participant-level CoP_ML (Hit):   Mean =", round(mean_hit_ml, 3), ", SD =", round(sd_hit_ml, 3), "\n")
cat("Participant-level CoP_ML (Miss):  Mean =", round(mean_miss_ml, 3), ", SD =", round(sd_miss_ml, 3), "\n")

```

Plotting the comparisons of each direction separately
```{r fig.height=7, fig.width=12}
par(mfrow=c(1,2))

boxplot(CoP_AP~Hit_Success, data=ex, col=brewer.pal(5, "Blues") ,ylab="Absolute CoP Displacement in AP Direction (cm)",xlab="Gameplay Status")

boxplot(CoP_ML~Hit_Success, data=ex, col=brewer.pal(5, "Reds") ,ylab="Absolute CoP Displacement in ML Direction (cm)",xlab="Gameplay Status")
```

## CHI Squared test
```{r}
# Create a contingency table
contingency_table <- table(ex$Ill_Dir, ex$Hit_Success)

# Print Contingency Table
print(contingency_table)

# Calculate percentages within each Ill_Dir (row-wise)
percent_table <- prop.table(contingency_table, margin = 1) * 100

# Round for better readability
percent_table <- round(percent_table, 1)

# Print the percentage table
print(percent_table)

# Perform chi-squared test
chi_squared_test <- chisq.test(contingency_table)

# Print the test results
print(chi_squared_test)
```
## LMEs
Linear Mixed Effects Model for the score
```{r}
m1_Score = lme(Score ~ Ill_Mag*Ill_Dir, random = ~1|Participant_Number, data=ex,   method ='ML', na.action = "na.omit")
m2_Score = lme(Score ~ Ill_Dir, random = ~1|Participant_Number, data=ex,   method ='ML', na.action = "na.omit")
```

Anova on the built model
```{r}
anova(m1_Score)
```

Plotting the effect of each factor separately
```{r fig.height=7, fig.width=12}
par(mfrow=c(1,3))

boxplot(Score~Ill_Mag, data=ex, col=brewer.pal(5, "Greens") ,ylab="Number of Successful Returns out of 25 Turns",xlab="Illusion Magnitude")

boxplot(Score~Ill_Dir, data=ex, col=brewer.pal(5, "Blues"),ylab="Number of Successful Returns out of 25 Turns",xlab="Illusion Direction")

boxplot(Score~Ill_Mag+Ill_Dir, data=ex, col=brewer.pal(9, "Reds"),ylab="Number of Successful Returns out of 25 Turns",xlab="Illusion Type")
```

plotting them all together
```{r fig.height=7, fig.width=12}
par(mfrow=c(1,1))
boxplot(Score~Ill_Mag+Ill_Dir, data=ex, col=brewer.pal(9, "Reds"),ylab="Number of Successful Returns out of 25 Turns",xlab="Illusion Type")
```

Tukey post hoc to tell you which directions are significantly different (Since only two factors for magnitude, Tukey post hoc is not performed for Magnitude)
```{r}
summary(glht(m2_Score, linfct=mcp(Ill_Dir = "Tukey")), test = adjusted(type = "bonferroni"))
```
